# Supplementary material for: Formylation–Decarbonylation Relay Strategy for the Selective Hydrogenation of CO2 to CO
Source: ACS Catal. 2026 Jan 23;16(3):2309–17. doi: 10.1021/acscatal.5c07116 (PMC12887936; doi:10.1021/acscatal.5c07116)
Supplement: Supplementary file 2 [file cs5c07116_si_002.cif]

data_general
_publ_requested_journal          'ACS Catalysis'
_publ_contact_author_name        'Amit Kumar'
_publ_contact_author_address     
;EaStCHEM School of Chemistry
University of St Andrews
St Andrews, Fife KY16 9ST
United Kingdom
;
_publ_contact_author_email       ak336@st-andrews.ac.uk
loop_
_publ_author_name
_publ_author_address
'Luk, James'
;EaStCHEM School of Chemistry
University of St Andrews
St Andrews, Fife KY16 9ST
United Kingdom
;
'Andrew, Luke'
;EaStCHEM School of Chemistry
University of St Andrews
St Andrews, Fife KY16 9ST
United Kingdom
;
'Saini, Garima'
;EaStCHEM School of Chemistry
University of St Andrews
St Andrews, Fife KY16 9ST
United Kingdom
;
'Andrews, Matthew J.'
;EaStCHEM School of Chemistry
University of St Andrews
St Andrews, Fife KY16 9ST
United Kingdom
;
'Feeke, Emily'
;EaStCHEM School of Chemistry
University of St Andrews
St Andrews, Fife KY16 9ST
United Kingdom
;
'McKay, Aidan P.'
;EaStCHEM School of Chemistry
University of St Andrews
St Andrews, Fife KY16 9ST
United Kingdom
;
'Cordes, David B.'
;EaStCHEM School of Chemistry
University of St Andrews
St Andrews, Fife KY16 9ST
United Kingdom
;
'B\"uhl, Michael'
;EaStCHEM School of Chemistry
University of St Andrews
St Andrews, Fife KY16 9ST
United Kingdom
;
'Kumar, Amit'
;EaStCHEM School of Chemistry
University of St Andrews
St Andrews, Fife KY16 9ST
United Kingdom
;

data_1C
_audit_creation_date               2025-12-02
_audit_creation_method
;
Olex2 1.5
(compiled 2025.07.13 svn.rb7424aed for OlexSys, GUI svn.r7314)
;
_shelx_SHELXL_version_number       '2019/3'
_publ_section_references
;
Dolomanov, O.V., Bourhis, L.J., Gildea, R.J, Howard, J.A.K. & Puschmann, H.
 (2009), J. Appl. Cryst. 42, 339-341.

Rigaku Oxford Diffraction (2025), CrysAlisPro. version 1.171.44.123a.
    Rigaku Corporation, Tokyo, Japan

Sheldrick, G.M. (2015). Acta Cryst. A71, 3-8.

Sheldrick, G.M. (2015). Acta Cryst. C71, 3-8.
;
_chemical_name_common              ?
_chemical_name_systematic          ?
_chemical_formula_moiety           'C34 H38 N2 O3 P2 Ru, 0.5(C7 H8)'
_chemical_formula_sum              'C37.50 H42 N2 O3 P2 Ru'
_chemical_formula_weight           731.74
_chemical_melting_point            ?
loop_
  _atom_type_symbol
  _atom_type_description
  _atom_type_scat_dispersion_real
  _atom_type_scat_dispersion_imag
  _atom_type_scat_source
 'C' 'C' 0.0181 0.0091 'International Tables Vol C Tables 4.2.6.8 and 6.1.1.4'
 'H' 'H' 0.0000 0.0000 'International Tables Vol C Tables 4.2.6.8 and 6.1.1.4'
 'N' 'N' 0.0311 0.0180 'International Tables Vol C Tables 4.2.6.8 and 6.1.1.4'
 'O' 'O' 0.0492 0.0322 'International Tables Vol C Tables 4.2.6.8 and 6.1.1.4'
 'P' 'P' 0.2955 0.4335 'International Tables Vol C Tables 4.2.6.8 and 6.1.1.4'
 'Ru' 'Ru' 0.0552 3.2960 'International Tables Vol C Tables 4.2.6.8 and 6.1.1.4'

_shelx_space_group_comment
;
The symmetry employed for this shelxl refinement is uniquely defined
by the following loop, which should always be used as a source of
symmetry information in preference to the above space-group names.
They are only intended as comments.
;
_space_group_crystal_system        'monoclinic'
_space_group_IT_number             14
_space_group_name_H-M_alt          'P 1 21/n 1'
_space_group_name_Hall             '-P 2yn'
loop_
  _space_group_symop_operation_xyz
 'x, y, z'
 '-x+1/2, y+1/2, -z+1/2'
 '-x, -y, -z'
 'x-1/2, -y-1/2, z-1/2'

_cell_length_a                     10.62498(12)
_cell_length_b                     20.5434(3)
_cell_length_c                     15.44586(16)
_cell_angle_alpha                  90
_cell_angle_beta                   96.6191(10)
_cell_angle_gamma                  90
_cell_volume                       3348.94(7)
_cell_formula_units_Z              4
_cell_measurement_reflns_used      28799
_cell_measurement_temperature      100.0(6)
_cell_measurement_theta_max        74.3320
_cell_measurement_theta_min        2.1550
_shelx_estimated_absorpt_T_max     0.753
_shelx_estimated_absorpt_T_min     0.585
_exptl_absorpt_coefficient_mu      5.007
_exptl_absorpt_correction_T_max    0.963
_exptl_absorpt_correction_T_min    0.704
_exptl_absorpt_correction_type     gaussian
_exptl_absorpt_process_details
;
CrysAlisPro 1.171.44.123a (Rigaku Oxford Diffraction, 2025)
Numerical absorption correction based on gaussian integration over
a multifaceted crystal model
Empirical absorption correction using spherical harmonics,
implemented in SCALE3 ABSPACK scaling algorithm.
;
_exptl_absorpt_special_details     ?
_exptl_crystal_colour              colourless
_exptl_crystal_colour_primary      colourless
_exptl_crystal_density_diffrn      1.451
_exptl_crystal_density_meas        ?
_exptl_crystal_density_method      ?
_exptl_crystal_description         block
_exptl_crystal_F_000               1516
loop_
  _exptl_crystal_face_index_h
  _exptl_crystal_face_index_k
  _exptl_crystal_face_index_l
  _exptl_crystal_face_perp_dist
 0 1 -1 0.0446
 0 -1 1 0.0269
 0 -1 0 0.0443
 0 1 0 0.0579
 -1 -1 1 0.0468
 0 2 1 0.0520
 1 0 1 0.0344
 1 0 0 0.0488
 -2 0 1 0.0393
 -1 0 -1 0.0232
 0 0 -1 0.0500
 0 -2 -1 0.0428
 1 -2 -2 0.0579
 0 1 2 0.0447
 1 1 1 0.0431
 2 1 -1 0.0520
 1 2 -2 0.0482

_exptl_crystal_size_max            0.12
_exptl_crystal_size_mid            0.09
_exptl_crystal_size_min            0.06
_exptl_transmission_factor_max     ?
_exptl_transmission_factor_min     ?
_diffrn_reflns_av_R_equivalents    0.0292
_diffrn_reflns_av_unetI/netI       0.0162
_diffrn_reflns_Laue_measured_fraction_full  0.999
_diffrn_reflns_Laue_measured_fraction_max  0.968
_diffrn_reflns_limit_h_max         13
_diffrn_reflns_limit_h_min         -12
_diffrn_reflns_limit_k_max         25
_diffrn_reflns_limit_k_min         -24
_diffrn_reflns_limit_l_max         17
_diffrn_reflns_limit_l_min         -19
_diffrn_reflns_number              58945
_diffrn_reflns_point_group_measured_fraction_full  0.999
_diffrn_reflns_point_group_measured_fraction_max  0.968
_diffrn_reflns_theta_full          67.684
_diffrn_reflns_theta_max           74.588
_diffrn_reflns_theta_min           3.596
_diffrn_ambient_environment        N~2~
_diffrn_ambient_temperature        100.0(6)
_diffrn_detector                   'Hybrid Pixel Array Detector'
_diffrn_detector_area_resol_mean   10.0000
_diffrn_detector_type              'HyPix-Arc 100'
_diffrn_measured_fraction_theta_full  0.999
_diffrn_measured_fraction_theta_max  0.968
_diffrn_measurement_details
;
List of Runs (angles in degrees, time in seconds):

  # Type    Start    End  Width  t~exp~   \w     \q     \k     \f   Frames
--------------------------------------------------------------------------
  1  \w     70.00 121.00   0.50    0.07    --   50.42 138.00 101.00  102
  2  \w     70.00 165.00   0.50    0.21    --   94.65 138.00 101.00  190
  3  \w     96.00 121.00   0.50    0.21    --   94.65 132.00 -73.00   50
  4  \w     74.00 121.00   0.50    0.07    --   50.42 132.00 -73.00   94
  5  \w    -14.00  11.00   0.50    0.07    --   26.00 108.00-144.54   50
  6  \w      4.00  31.00   0.50    0.07    --   34.00  88.00-133.10   54
  7  \w     25.00  52.00   0.50    0.07    --   50.00  77.00-105.95   54
  8  \w     45.00 123.00   0.50    0.07    --   50.42  57.00 -60.00  156
  9  \w    134.00 167.00   0.50    0.21    --   94.65  30.00-150.00   66
 10  \w     93.00 124.00   0.50    0.21    --   94.65  30.00-150.00   62
 11  \w     79.00 105.00   0.50    0.21    --   94.65 -77.00  60.00   52
 12  \w     28.00  61.00   0.50    0.21    --   94.65 -77.00  60.00   66
 13  \w     24.00  64.00   0.50    0.21    --   94.65 -61.00 120.00   80
 14  \w     23.00  50.00   0.50    0.21    --   94.65 -45.00  60.00   54
 15  \w     41.00  67.00   0.50    0.21    --   94.65 -61.00   0.00   52
 16  \w     22.00  51.00   0.50    0.21    --   94.65 -45.00-180.00   58
 17  \w      9.00 109.00   0.50    0.07    --   50.42-138.00  40.00  200
 18  \w     69.00 109.00   0.50    0.21    --   94.65-125.00  60.00   80
 19  \w     26.00  54.00   0.50    0.21    --   94.65-125.00  60.00   56
 20  \w     24.00 116.00   0.50    0.21    --   94.65-138.00  40.00  184
 21  \w     24.00 113.00   0.50    0.21    --   94.65-132.00-143.00  178
 22  \w      5.00 105.00   0.50    0.07    --   50.42-132.00-143.00  200
 23  \w   -160.00 -87.00   0.50    0.21    --  -91.62 -30.00 120.00  146
 24  \w   -150.00 -75.00   0.50    0.21    --  -78.00 -50.00  28.60  150
 25  \w   -111.00 -75.00   0.50    0.21    --  -99.00 -75.00 -75.91   72
 26  \w   -150.00 -96.00   0.50    0.21    --  -86.00 -59.00 -80.06  108
 27  \w   -150.00-124.00   0.50    0.21    --  -99.00 -75.00 -75.91   52
 28  \w   -162.00 -74.00   0.50    0.21    --  -91.62-132.00-143.00  176
 29  \w   -162.00 -70.00   0.50    0.21    --  -91.62-138.00  40.00  184
 30  \w    -67.00 -35.00   0.50    0.21    --  -91.62  61.00-120.00   64
 31  \w    -51.00 -20.00   0.50    0.21    --  -91.62  45.00 -90.00   62
 32  \w    -71.00 -20.00   0.50    0.21    --  -91.62  61.00 -30.00  102
 33  \w    -50.00 -18.00   0.50    0.21    --  -91.62  45.00 -30.00   64
 34  \w    -50.00 -20.00   0.50    0.21    --  -91.62  45.00  30.00   60
 35  \w    -50.00 -24.00   0.50    0.21    --  -91.62  45.00  60.00   52
 36  \w    -26.00  18.00   0.50    0.07    --  -51.24  19.00 150.00   88
 37  \w   -103.00 -32.00   0.50    0.21    --  -91.62  77.00 120.00  142
 38  \w   -109.00  -9.00   0.50    0.07    --  -51.24 138.00 101.00  200
 39  \w   -116.00 -21.00   0.50    0.21    --  -91.62 138.00 101.00  190
 40  \w   -104.00 -38.00   0.50    0.21    --  -99.00 114.00  66.40  132
 41  \w   -102.00 -32.00   0.50    0.21    --  -99.00 107.00 -18.72  140
 42  \w   -112.00 -21.00   0.50    0.21    --  -91.62 132.00 -73.00  182
 43  \w   -102.00 -31.00   0.50    0.21    --  -99.00 108.00 -58.07  142
 44  \w   -106.00  -5.00   0.50    0.07    --  -51.24 132.00 -73.00  202
 45  \w   -104.00 -41.00   0.50    0.21    --  -99.00 114.00-136.10  126
 46  \w    -81.00 -56.00   0.50    0.21    --  -99.00 103.00-170.58   50
;
_diffrn_measurement_device         'four-circle diffractometer'
_diffrn_measurement_device_type   
 'XtaLAB Synergy, Single source at home/near, HyPix-Arc 100'
_diffrn_measurement_method         '\w scans'
_diffrn_orient_matrix_type        
 'CrysAlisPro convention (1999,Acta A55,543-557)'
_diffrn_orient_matrix_UB_11        -0.1062225000
_diffrn_orient_matrix_UB_12        0.0239948000
_diffrn_orient_matrix_UB_13        -0.0689665000
_diffrn_orient_matrix_UB_21        0.0333880000
_diffrn_orient_matrix_UB_22        0.0710344000
_diffrn_orient_matrix_UB_23        0.0250087000
_diffrn_orient_matrix_UB_31        0.0944187000
_diffrn_orient_matrix_UB_32        0.0018620000
_diffrn_orient_matrix_UB_33        -0.0685182000
_diffrn_radiation_monochromator    mirror
_diffrn_radiation_probe            x-ray
_diffrn_radiation_type             'Cu K\a'
_diffrn_radiation_wavelength       1.54184
_diffrn_source                     'micro-focus sealed X-ray tube'
_diffrn_source_type                'PhotonJet (Cu) X-ray Source'
_reflns_Friedel_coverage           0.000
_reflns_Friedel_fraction_full      .
_reflns_Friedel_fraction_max       .
_reflns_number_gt                  6406
_reflns_number_total               6633
_reflns_special_details
;
 Reflections were merged by SHELXL according to the crystal
 class for the calculation of statistics and refinement.
 
 _reflns_Friedel_fraction is defined as the number of unique
 Friedel pairs measured divided by the number that would be
 possible theoretically, ignoring centric projections and
 systematic absences.
;
_reflns_threshold_expression       'I > 2\s(I)'
_computing_cell_refinement         'CrysAlisPro 1.171.44.123a (Rigaku OD, 2025)'
_computing_data_collection        
 'CrysAlisPro system (CCD 44.123a 64-bit (release 06-10-2025))'
_computing_data_reduction          'CrysAlisPro 1.171.44.123a (Rigaku OD, 2025)'
_computing_molecular_graphics      'Olex2 1.5 (Dolomanov et al., 2009)'
_computing_publication_material    'Olex2 1.5 (Dolomanov et al., 2009)'
_computing_structure_refinement    'SHELXL 2019/3 (Sheldrick, 2015)'
_computing_structure_solution      'SHELXT 2018/2 (Sheldrick, 2018)'
_refine_diff_density_max           0.377
_refine_diff_density_min           -0.393
_refine_diff_density_rms           0.057
_refine_ls_extinction_coef         .
_refine_ls_extinction_method       none
_refine_ls_goodness_of_fit_ref     1.119
_refine_ls_hydrogen_treatment      mixed
_refine_ls_matrix_type             full
_refine_ls_number_parameters       424
_refine_ls_number_reflns           6633
_refine_ls_number_restraints       1
_refine_ls_R_factor_all            0.0277
_refine_ls_R_factor_gt             0.0266
_refine_ls_restrained_S_all        1.119
_refine_ls_shift/su_max            0.001
_refine_ls_shift/su_mean           0.000
_refine_ls_structure_factor_coef   Fsqd
_refine_ls_weighting_details      
 'w=1/[\s^2^(Fo^2^)+(0.0232P)^2^+3.7391P] where P=(Fo^2^+2Fc^2^)/3'
_refine_ls_weighting_scheme        calc
_refine_ls_wR_factor_gt            0.0645
_refine_ls_wR_factor_ref           0.0650
_refine_special_details            
;
Hydrogen on coordinated amine (N4) was located from the F~map~ and refined
 isotropiclly with N---H distance restrained to 0.98 \%A
Hydride on Ru1 was located from the F~map~ and refined isotropiclly without
 restraints
Toluene solvate positioned over inversion point was disordered as a 180\% flip.
 Refinement of the occupancy of the methyl group convered on 0.5. The solvate
 was refined with 1/2 of the molecule present in the asymmetric unit and the
 methyl group and para- hydrogen split over the same site and occupacny fixed
 at 0.5. 
;
_olex2_refinement_description
;
1. Fixed Uiso
 At 1.2 times of:
  All C(H) groups, All C(H,H) groups
 At 1.5 times of:
  All C(H,H,H) groups
2. Restrained distances
 N4-H4
 0.98 with sigma of 0.02
3. Others
 Fixed Sof: H41(0.5) C44(0.5) H44A(0.5) H44B(0.5) H44C(0.5)
4.a Secondary CH2 refined with riding coordinates:
 C2(H2A,H2B), C3(H3A,H3B), C5(H5A,H5B), C6(H6A,H6B), C33(H33A,H33B), C34(H34A,
 H34B), C36(H36A,H36B), C37(H37A,H37B)
4.b Aromatic/amide H refined with riding coordinates:
 C8(H8), C9(H9), C10(H10), C11(H11), C12(H12), C14(H14), C15(H15), C16(H16),
 C17(H17), C18(H18), C20(H20), C21(H21), C22(H22), C23(H23), C24(H24), C26(H26),
  C27(H27), C28(H28), C29(H29), C30(H30), C41(H41), C42(H42), C43(H43)
4.c Idealised Me refined as rotating group:
 C44(H44A,H44B,H44C)
;
_atom_sites_solution_hydrogens     mixed
_atom_sites_solution_primary       dual
_atom_sites_solution_secondary     ?
loop_
  _atom_site_label
  _atom_site_type_symbol
  _atom_site_fract_x
  _atom_site_fract_y
  _atom_site_fract_z
  _atom_site_U_iso_or_equiv
  _atom_site_adp_type
  _atom_site_occupancy
  _atom_site_site_symmetry_order
  _atom_site_calc_flag
  _atom_site_refinement_flags_posn
  _atom_site_refinement_flags_adp
  _atom_site_refinement_flags_occupancy
  _atom_site_disorder_assembly
  _atom_site_disorder_group
 Ru1 Ru 0.58681(2) 0.59371(2) 0.30155(2) 0.01782(5) Uani 1 1 d . . . . .
 H H 0.443(3) 0.5662(15) 0.2811(19) 0.050(9) Uiso 1 1 d . . . . .
 P1 P 0.76994(5) 0.65759(3) 0.30896(3) 0.02054(11) Uani 1 1 d . . . . .
 P2 P 0.63088(5) 0.49385(3) 0.24421(3) 0.01973(11) Uani 1 1 d . . . . .
 C2 C 0.7454(2) 0.70015(12) 0.20455(14) 0.0300(5) Uani 1 1 d . . . . .
 H2A H 0.687911 0.737672 0.208631 0.036 Uiso 1 1 calc R U . . .
 H2B H 0.827240 0.716641 0.188654 0.036 Uiso 1 1 calc R U . . .
 C3 C 0.6875(2) 0.65247(12) 0.13569(14) 0.0311(5) Uani 1 1 d . . . . .
 H3A H 0.664586 0.675803 0.080018 0.037 Uiso 1 1 calc R U . . .
 H3B H 0.750457 0.618537 0.125857 0.037 Uiso 1 1 calc R U . . .
 N4 N 0.57285(17) 0.62143(9) 0.16379(11) 0.0231(4) Uani 1 1 d D . . . .
 H4 H 0.507(2) 0.6530(12) 0.1666(19) 0.046(8) Uiso 1 1 d D . . . .
 C5 C 0.5279(2) 0.56691(11) 0.10529(14) 0.0268(5) Uani 1 1 d . . . . .
 H5A H 0.530184 0.580129 0.043852 0.032 Uiso 1 1 calc R U . . .
 H5B H 0.439186 0.556200 0.113399 0.032 Uiso 1 1 calc R U . . .
 C6 C 0.6110(2) 0.50731(11) 0.12498(13) 0.0268(5) Uani 1 1 d . . . . .
 H6A H 0.694621 0.514205 0.104089 0.032 Uiso 1 1 calc R U . . .
 H6B H 0.570868 0.468752 0.094850 0.032 Uiso 1 1 calc R U . . .
 C7 C 0.78950(19) 0.72287(11) 0.39053(13) 0.0222(4) Uani 1 1 d . . . . .
 C8 C 0.7231(2) 0.78149(11) 0.37899(14) 0.0248(4) Uani 1 1 d . . . . .
 H8 H 0.674557 0.790507 0.324752 0.030 Uiso 1 1 calc R U . . .
 C9 C 0.7274(2) 0.82671(11) 0.44611(15) 0.0273(5) Uani 1 1 d . . . . .
 H9 H 0.682865 0.866708 0.437262 0.033 Uiso 1 1 calc R U . . .
 C10 C 0.7961(2) 0.81374(12) 0.52563(15) 0.0299(5) Uani 1 1 d . . . . .
 H10 H 0.797216 0.844302 0.571866 0.036 Uiso 1 1 calc R U . . .
 C11 C 0.8632(2) 0.75618(12) 0.53784(16) 0.0351(5) Uani 1 1 d . . . . .
 H11 H 0.911398 0.747429 0.592267 0.042 Uiso 1 1 calc R U . . .
 C12 C 0.8601(2) 0.71126(12) 0.47076(15) 0.0314(5) Uani 1 1 d . . . . .
 H12 H 0.906840 0.671927 0.479590 0.038 Uiso 1 1 calc R U . . .
 C13 C 0.9288(2) 0.62131(12) 0.31839(15) 0.0283(5) Uani 1 1 d . . . . .
 C14 C 1.0266(2) 0.64318(13) 0.27204(18) 0.0375(6) Uani 1 1 d . . . . .
 H14 H 1.010829 0.676597 0.229667 0.045 Uiso 1 1 calc R U . . .
 C15 C 1.1471(2) 0.61574(15) 0.2883(2) 0.0460(7) Uani 1 1 d . . . . .
 H15 H 1.212858 0.630199 0.256216 0.055 Uiso 1 1 calc R U . . .
 C16 C 1.1716(2) 0.56789(15) 0.3504(2) 0.0460(7) Uani 1 1 d . . . . .
 H16 H 1.254780 0.550758 0.362502 0.055 Uiso 1 1 calc R U . . .
 C17 C 1.0759(2) 0.54483(14) 0.39491(18) 0.0403(6) Uani 1 1 d . . . . .
 H17 H 1.092523 0.511231 0.436932 0.048 Uiso 1 1 calc R U . . .
 C18 C 0.9543(2) 0.57098(12) 0.37815(16) 0.0310(5) Uani 1 1 d . . . . .
 H18 H 0.888021 0.554173 0.407954 0.037 Uiso 1 1 calc R U . . .
 C19 C 0.52014(19) 0.42724(11) 0.25928(14) 0.0239(4) Uani 1 1 d . . . . .
 C20 C 0.5261(2) 0.36948(11) 0.21140(15) 0.0295(5) Uani 1 1 d . . . . .
 H20 H 0.584837 0.365841 0.169699 0.035 Uiso 1 1 calc R U . . .
 C21 C 0.4473(2) 0.31799(12) 0.22453(17) 0.0352(5) Uani 1 1 d . . . . .
 H21 H 0.451285 0.279372 0.191119 0.042 Uiso 1 1 calc R U . . .
 C22 C 0.3618(2) 0.32200(13) 0.28628(17) 0.0358(6) Uani 1 1 d . . . . .
 H22 H 0.308795 0.286086 0.295817 0.043 Uiso 1 1 calc R U . . .
 C23 C 0.3550(2) 0.37873(12) 0.33351(16) 0.0326(5) Uani 1 1 d . . . . .
 H23 H 0.296142 0.382122 0.375159 0.039 Uiso 1 1 calc R U . . .
 C24 C 0.43405(19) 0.43097(11) 0.32029(15) 0.0258(4) Uani 1 1 d . . . . .
 H24 H 0.429054 0.469653 0.353426 0.031 Uiso 1 1 calc R U . . .
 C25 C 0.77994(19) 0.44907(10) 0.26640(13) 0.0211(4) Uani 1 1 d . . . . .
 C26 C 0.8813(2) 0.45370(11) 0.21726(15) 0.0272(5) Uani 1 1 d . . . . .
 H26 H 0.875332 0.481425 0.167736 0.033 Uiso 1 1 calc R U . . .
 C27 C 0.9908(2) 0.41815(13) 0.24005(16) 0.0329(5) Uani 1 1 d . . . . .
 H27 H 1.059385 0.421701 0.205905 0.040 Uiso 1 1 calc R U . . .
 C28 C 1.0016(2) 0.37770(12) 0.31167(16) 0.0321(5) Uani 1 1 d . . . . .
 H28 H 1.075914 0.352376 0.325736 0.039 Uiso 1 1 calc R U . . .
 C29 C 0.9038(2) 0.37423(13) 0.36268(17) 0.0341(5) Uani 1 1 d . . . . .
 H29 H 0.911397 0.347384 0.413092 0.041 Uiso 1 1 calc R U . . .
 C30 C 0.7944(2) 0.40989(13) 0.34048(15) 0.0315(5) Uani 1 1 d . . . . .
 H30 H 0.727782 0.407612 0.376468 0.038 Uiso 1 1 calc R U . . .
 C31 C 0.48079(19) 0.68127(11) 0.31127(13) 0.0223(4) Uani 1 1 d . . . . .
 O31 O 0.43249(16) 0.70657(8) 0.24122(10) 0.0302(3) Uani 1 1 d . . . . .
 N32 N 0.45605(17) 0.71233(9) 0.38572(12) 0.0253(4) Uani 1 1 d . . . . .
 C33 C 0.5006(2) 0.69392(11) 0.47474(13) 0.0266(5) Uani 1 1 d . . . . .
 H33A H 0.559218 0.727575 0.501738 0.032 Uiso 1 1 calc R U . . .
 H33B H 0.547290 0.652202 0.474967 0.032 Uiso 1 1 calc R U . . .
 C34 C 0.3899(2) 0.68686(13) 0.52627(15) 0.0337(5) Uani 1 1 d . . . . .
 H34A H 0.335224 0.650754 0.501783 0.040 Uiso 1 1 calc R U . . .
 H34B H 0.421096 0.675747 0.587356 0.040 Uiso 1 1 calc R U . . .
 O35 O 0.31726(18) 0.74520(11) 0.52474(11) 0.0490(5) Uani 1 1 d . . . . .
 C36 C 0.2717(3) 0.76181(17) 0.43689(17) 0.0481(8) Uani 1 1 d . . . . .
 H36A H 0.220990 0.802278 0.436397 0.058 Uiso 1 1 calc R U . . .
 H36B H 0.215771 0.726650 0.410928 0.058 Uiso 1 1 calc R U . . .
 C37 C 0.3797(3) 0.77155(12) 0.38294(16) 0.0355(6) Uani 1 1 d . . . . .
 H37A H 0.346106 0.781558 0.321941 0.043 Uiso 1 1 calc R U . . .
 H37B H 0.432757 0.808622 0.406211 0.043 Uiso 1 1 calc R U . . .
 C38 C 0.6106(2) 0.56083(11) 0.41283(14) 0.0239(4) Uani 1 1 d . . . . .
 O38 O 0.63483(17) 0.53539(8) 0.48026(10) 0.0339(4) Uani 1 1 d . . . . .
 C41 C 1.1131(3) 0.4741(2) 0.0399(2) 0.0628(10) Uani 1 1 d . . . . .
 H41 H 1.189979 0.455754 0.066700 0.075 Uiso 0.5 1 calc R U P A 2
 C42 C 1.0772(3) 0.5359(2) 0.0614(2) 0.0629(9) Uani 1 1 d . . . . .
 H42 H 1.129157 0.560908 0.103191 0.076 Uiso 1 1 calc R U . . .
 C43 C 0.9650(3) 0.56111(19) 0.0216(2) 0.0607(9) Uani 1 1 d . . . . .
 H43 H 0.940278 0.603701 0.036670 0.073 Uiso 1 1 calc R U . . .
 C44 C 1.2331(6) 0.4518(3) 0.0846(4) 0.0507(15) Uani 0.5 1 d . . P B 1
 H44A H 1.299149 0.455640 0.045610 0.076 Uiso 0.5 1 calc R U P B 1
 H44B H 1.225263 0.406148 0.101824 0.076 Uiso 0.5 1 calc R U P B 1
 H44C H 1.255752 0.478451 0.136694 0.076 Uiso 0.5 1 calc R U P B 1

loop_
  _atom_site_aniso_label
  _atom_site_aniso_U_11
  _atom_site_aniso_U_22
  _atom_site_aniso_U_33
  _atom_site_aniso_U_23
  _atom_site_aniso_U_13
  _atom_site_aniso_U_12
 Ru1 0.01655(8) 0.01940(9) 0.01725(8) 0.00004(6) 0.00081(5) -0.00037(6)
 P1 0.0204(2) 0.0231(3) 0.0179(2) -0.0013(2) 0.00149(19) -0.0038(2)
 P2 0.0172(2) 0.0212(3) 0.0206(2) -0.0019(2) 0.00111(18) 0.00027(19)
 C2 0.0391(13) 0.0302(12) 0.0203(10) 0.0029(9) 0.0017(9) -0.0114(10)
 C3 0.0377(13) 0.0361(13) 0.0195(10) 0.0007(9) 0.0039(9) -0.0112(10)
 N4 0.0252(9) 0.0251(9) 0.0183(8) -0.0002(7) -0.0011(7) -0.0009(8)
 C5 0.0293(11) 0.0291(12) 0.0203(10) -0.0030(9) -0.0043(8) 0.0001(9)
 C6 0.0301(11) 0.0298(12) 0.0198(10) -0.0029(9) -0.0002(8) 0.0015(9)
 C7 0.0207(10) 0.0248(11) 0.0209(10) -0.0027(8) 0.0019(8) -0.0033(8)
 C8 0.0238(10) 0.0269(11) 0.0231(10) 0.0026(9) 0.0008(8) -0.0008(9)
 C9 0.0293(11) 0.0214(11) 0.0313(11) -0.0001(9) 0.0047(9) 0.0012(9)
 C10 0.0338(12) 0.0271(12) 0.0282(11) -0.0082(9) 0.0009(9) -0.0026(10)
 C11 0.0405(13) 0.0328(13) 0.0284(11) -0.0061(10) -0.0117(10) 0.0024(11)
 C12 0.0343(12) 0.0269(12) 0.0302(11) -0.0047(9) -0.0081(10) 0.0058(10)
 C13 0.0214(10) 0.0314(12) 0.0324(11) -0.0133(10) 0.0041(9) -0.0052(9)
 C14 0.0336(13) 0.0350(14) 0.0462(14) -0.0087(11) 0.0143(11) -0.0075(11)
 C15 0.0259(12) 0.0524(17) 0.0623(18) -0.0184(15) 0.0166(12) -0.0106(12)
 C16 0.0222(12) 0.0485(17) 0.0667(19) -0.0211(15) 0.0024(12) 0.0048(11)
 C17 0.0313(13) 0.0385(14) 0.0486(15) -0.0104(12) -0.0051(11) 0.0061(11)
 C18 0.0240(11) 0.0329(13) 0.0353(12) -0.0059(10) 0.0000(9) 0.0017(10)
 C19 0.0161(9) 0.0253(11) 0.0292(11) -0.0010(9) -0.0022(8) 0.0004(8)
 C20 0.0267(11) 0.0266(12) 0.0345(12) -0.0045(10) 0.0010(9) 0.0020(9)
 C21 0.0345(13) 0.0261(12) 0.0421(13) -0.0073(10) -0.0070(10) -0.0023(10)
 C22 0.0288(12) 0.0318(13) 0.0442(14) 0.0015(11) -0.0076(10) -0.0096(10)
 C23 0.0216(11) 0.0356(13) 0.0399(13) 0.0027(11) 0.0001(9) -0.0045(10)
 C24 0.0188(10) 0.0248(11) 0.0330(11) 0.0000(9) -0.0001(9) 0.0007(8)
 C25 0.0184(10) 0.0203(10) 0.0242(10) -0.0031(8) 0.0005(8) -0.0010(8)
 C26 0.0254(11) 0.0283(12) 0.0285(11) 0.0021(9) 0.0062(9) 0.0000(9)
 C27 0.0216(11) 0.0412(14) 0.0374(13) -0.0021(11) 0.0095(10) 0.0035(10)
 C28 0.0206(11) 0.0305(13) 0.0441(13) 0.0006(10) -0.0014(10) 0.0045(9)
 C29 0.0254(11) 0.0363(13) 0.0391(13) 0.0122(11) -0.0027(10) 0.0000(10)
 C30 0.0214(11) 0.0435(14) 0.0301(11) 0.0086(10) 0.0048(9) 0.0005(10)
 C31 0.0200(10) 0.0233(11) 0.0233(10) -0.0009(8) 0.0008(8) 0.0008(8)
 O31 0.0377(9) 0.0285(8) 0.0230(7) 0.0025(6) -0.0028(6) 0.0079(7)
 N32 0.0258(9) 0.0265(10) 0.0233(9) 0.0002(7) 0.0016(7) 0.0085(8)
 C33 0.0288(11) 0.0281(12) 0.0225(10) 0.0007(9) 0.0011(9) 0.0070(9)
 C34 0.0335(12) 0.0437(15) 0.0242(11) -0.0001(10) 0.0041(9) 0.0041(11)
 O35 0.0462(11) 0.0755(15) 0.0252(8) -0.0042(9) 0.0040(8) 0.0322(10)
 C36 0.0429(15) 0.070(2) 0.0299(13) -0.0047(13) -0.0007(11) 0.0330(15)
 C37 0.0453(14) 0.0288(13) 0.0306(12) -0.0006(10) -0.0026(10) 0.0158(11)
 C38 0.0225(10) 0.0223(11) 0.0272(11) -0.0025(9) 0.0047(8) 0.0013(8)
 O38 0.0460(10) 0.0326(9) 0.0229(8) 0.0071(7) 0.0036(7) 0.0067(8)
 C41 0.0478(18) 0.091(3) 0.0522(18) 0.0332(19) 0.0152(15) -0.0098(18)
 C42 0.061(2) 0.075(3) 0.0545(19) 0.0208(18) 0.0167(16) -0.0175(19)
 C43 0.061(2) 0.068(2) 0.0582(19) 0.0213(17) 0.0275(17) -0.0086(18)
 C44 0.043(3) 0.062(4) 0.048(3) 0.012(3) 0.010(3) -0.007(3)

_geom_special_details
;
 All esds (except the esd in the dihedral angle between two l.s. planes)
 are estimated using the full covariance matrix.  The cell esds are taken
 into account individually in the estimation of esds in distances, angles
 and torsion angles; correlations between esds in cell parameters are only
 used when they are defined by crystal symmetry.  An approximate (isotropic)
 treatment of cell esds is used for estimating esds involving l.s. planes.
;
loop_
  _geom_bond_atom_site_label_1
  _geom_bond_atom_site_label_2
  _geom_bond_distance
  _geom_bond_site_symmetry_2
  _geom_bond_publ_flag
 Ru1 H 1.63(3) . ?
 Ru1 P1 2.3388(5) . ?
 Ru1 P2 2.3037(5) . ?
 Ru1 N4 2.1913(17) . ?
 Ru1 C31 2.137(2) . ?
 Ru1 C38 1.837(2) . ?
 P1 C2 1.827(2) . ?
 P1 C7 1.835(2) . ?
 P1 C13 1.836(2) . ?
 P2 C6 1.850(2) . ?
 P2 C19 1.837(2) . ?
 P2 C25 1.830(2) . ?
 C2 H2A 0.9900 . ?
 C2 H2B 0.9900 . ?
 C2 C3 1.523(3) . ?
 C3 H3A 0.9900 . ?
 C3 H3B 0.9900 . ?
 C3 N4 1.483(3) . ?
 N4 H4 0.956(17) . ?
 N4 C5 1.483(3) . ?
 C5 H5A 0.9900 . ?
 C5 H5B 0.9900 . ?
 C5 C6 1.519(3) . ?
 C6 H6A 0.9900 . ?
 C6 H6B 0.9900 . ?
 C7 C8 1.397(3) . ?
 C7 C12 1.393(3) . ?
 C8 H8 0.9500 . ?
 C8 C9 1.389(3) . ?
 C9 H9 0.9500 . ?
 C9 C10 1.380(3) . ?
 C10 H10 0.9500 . ?
 C10 C11 1.382(3) . ?
 C11 H11 0.9500 . ?
 C11 C12 1.385(3) . ?
 C12 H12 0.9500 . ?
 C13 C14 1.402(3) . ?
 C13 C18 1.392(4) . ?
 C14 H14 0.9500 . ?
 C14 C15 1.395(4) . ?
 C15 H15 0.9500 . ?
 C15 C16 1.377(5) . ?
 C16 H16 0.9500 . ?
 C16 C17 1.375(4) . ?
 C17 H17 0.9500 . ?
 C17 C18 1.395(3) . ?
 C18 H18 0.9500 . ?
 C19 C20 1.403(3) . ?
 C19 C24 1.389(3) . ?
 C20 H20 0.9500 . ?
 C20 C21 1.379(3) . ?
 C21 H21 0.9500 . ?
 C21 C22 1.393(4) . ?
 C22 H22 0.9500 . ?
 C22 C23 1.381(4) . ?
 C23 H23 0.9500 . ?
 C23 C24 1.392(3) . ?
 C24 H24 0.9500 . ?
 C25 C26 1.390(3) . ?
 C25 C30 1.393(3) . ?
 C26 H26 0.9500 . ?
 C26 C27 1.385(3) . ?
 C27 H27 0.9500 . ?
 C27 C28 1.378(4) . ?
 C28 H28 0.9500 . ?
 C28 C29 1.376(3) . ?
 C29 H29 0.9500 . ?
 C29 C30 1.383(3) . ?
 C30 H30 0.9500 . ?
 C31 O31 1.255(3) . ?
 C31 N32 1.367(3) . ?
 N32 C33 1.452(3) . ?
 N32 C37 1.460(3) . ?
 C33 H33A 0.9900 . ?
 C33 H33B 0.9900 . ?
 C33 C34 1.501(3) . ?
 C34 H34A 0.9900 . ?
 C34 H34B 0.9900 . ?
 C34 O35 1.424(3) . ?
 O35 C36 1.429(3) . ?
 C36 H36A 0.9900 . ?
 C36 H36B 0.9900 . ?
 C36 C37 1.508(4) . ?
 C37 H37A 0.9900 . ?
 C37 H37B 0.9900 . ?
 C38 O38 1.167(3) . ?
 C41 H41 0.9500 . ?
 C41 C42 1.379(6) . ?
 C41 C43 1.390(5) 3_765 ?
 C41 C44 1.453(7) . ?
 C42 H42 0.9500 . ?
 C42 C43 1.377(5) . ?
 C43 H43 0.9500 . ?
 C44 H44A 0.9800 . ?
 C44 H44B 0.9800 . ?
 C44 H44C 0.9800 . ?

loop_
  _geom_angle_atom_site_label_1
  _geom_angle_atom_site_label_2
  _geom_angle_atom_site_label_3
  _geom_angle
  _geom_angle_site_symmetry_1
  _geom_angle_site_symmetry_3
  _geom_angle_publ_flag
 P1 Ru1 H 164.3(11) . . ?
 P2 Ru1 H 81.0(11) . . ?
 P2 Ru1 P1 108.278(19) . . ?
 N4 Ru1 H 86.8(11) . . ?
 N4 Ru1 P1 82.21(5) . . ?
 N4 Ru1 P2 81.49(5) . . ?
 C31 Ru1 H 79.3(11) . . ?
 C31 Ru1 P1 88.08(6) . . ?
 C31 Ru1 P2 155.33(6) . . ?
 C31 Ru1 N4 82.66(7) . . ?
 C38 Ru1 H 94.5(11) . . ?
 C38 Ru1 P1 97.84(7) . . ?
 C38 Ru1 P2 91.15(7) . . ?
 C38 Ru1 N4 172.23(8) . . ?
 C38 Ru1 C31 105.12(9) . . ?
 C2 P1 Ru1 101.08(8) . . ?
 C2 P1 C7 104.45(10) . . ?
 C2 P1 C13 107.50(11) . . ?
 C7 P1 Ru1 118.12(7) . . ?
 C7 P1 C13 102.23(10) . . ?
 C13 P1 Ru1 121.89(8) . . ?
 C6 P2 Ru1 104.16(8) . . ?
 C19 P2 Ru1 116.94(7) . . ?
 C19 P2 C6 103.66(10) . . ?
 C25 P2 Ru1 125.85(7) . . ?
 C25 P2 C6 105.00(10) . . ?
 C25 P2 C19 98.91(10) . . ?
 P1 C2 H2A 110.0 . . ?
 P1 C2 H2B 110.0 . . ?
 H2A C2 H2B 108.4 . . ?
 C3 C2 P1 108.29(16) . . ?
 C3 C2 H2A 110.0 . . ?
 C3 C2 H2B 110.0 . . ?
 C2 C3 H3A 109.5 . . ?
 C2 C3 H3B 109.5 . . ?
 H3A C3 H3B 108.1 . . ?
 N4 C3 C2 110.58(18) . . ?
 N4 C3 H3A 109.5 . . ?
 N4 C3 H3B 109.5 . . ?
 Ru1 N4 H4 95.8(18) . . ?
 C3 N4 Ru1 115.46(13) . . ?
 C3 N4 H4 110.4(18) . . ?
 C5 N4 Ru1 112.11(13) . . ?
 C5 N4 C3 111.34(17) . . ?
 C5 N4 H4 110.8(18) . . ?
 N4 C5 H5A 109.6 . . ?
 N4 C5 H5B 109.6 . . ?
 N4 C5 C6 110.35(17) . . ?
 H5A C5 H5B 108.1 . . ?
 C6 C5 H5A 109.6 . . ?
 C6 C5 H5B 109.6 . . ?
 P2 C6 H6A 110.0 . . ?
 P2 C6 H6B 110.0 . . ?
 C5 C6 P2 108.47(15) . . ?
 C5 C6 H6A 110.0 . . ?
 C5 C6 H6B 110.0 . . ?
 H6A C6 H6B 108.4 . . ?
 C8 C7 P1 121.79(16) . . ?
 C12 C7 P1 119.49(17) . . ?
 C12 C7 C8 118.3(2) . . ?
 C7 C8 H8 119.7 . . ?
 C9 C8 C7 120.6(2) . . ?
 C9 C8 H8 119.7 . . ?
 C8 C9 H9 119.9 . . ?
 C10 C9 C8 120.2(2) . . ?
 C10 C9 H9 119.9 . . ?
 C9 C10 H10 120.1 . . ?
 C9 C10 C11 119.9(2) . . ?
 C11 C10 H10 120.1 . . ?
 C10 C11 H11 120.0 . . ?
 C10 C11 C12 120.0(2) . . ?
 C12 C11 H11 120.0 . . ?
 C7 C12 H12 119.5 . . ?
 C11 C12 C7 121.0(2) . . ?
 C11 C12 H12 119.5 . . ?
 C14 C13 P1 123.9(2) . . ?
 C18 C13 P1 117.47(17) . . ?
 C18 C13 C14 118.5(2) . . ?
 C13 C14 H14 120.1 . . ?
 C15 C14 C13 119.8(3) . . ?
 C15 C14 H14 120.1 . . ?
 C14 C15 H15 119.7 . . ?
 C16 C15 C14 120.7(3) . . ?
 C16 C15 H15 119.7 . . ?
 C15 C16 H16 119.9 . . ?
 C17 C16 C15 120.2(2) . . ?
 C17 C16 H16 119.9 . . ?
 C16 C17 H17 120.1 . . ?
 C16 C17 C18 119.8(3) . . ?
 C18 C17 H17 120.1 . . ?
 C13 C18 C17 121.0(2) . . ?
 C13 C18 H18 119.5 . . ?
 C17 C18 H18 119.5 . . ?
 C20 C19 P2 119.64(17) . . ?
 C24 C19 P2 121.76(17) . . ?
 C24 C19 C20 118.5(2) . . ?
 C19 C20 H20 119.8 . . ?
 C21 C20 C19 120.4(2) . . ?
 C21 C20 H20 119.8 . . ?
 C20 C21 H21 119.7 . . ?
 C20 C21 C22 120.7(2) . . ?
 C22 C21 H21 119.7 . . ?
 C21 C22 H22 120.3 . . ?
 C23 C22 C21 119.3(2) . . ?
 C23 C22 H22 120.3 . . ?
 C22 C23 H23 119.9 . . ?
 C22 C23 C24 120.2(2) . . ?
 C24 C23 H23 119.9 . . ?
 C19 C24 C23 120.8(2) . . ?
 C19 C24 H24 119.6 . . ?
 C23 C24 H24 119.6 . . ?
 C26 C25 P2 124.86(17) . . ?
 C26 C25 C30 118.0(2) . . ?
 C30 C25 P2 117.10(16) . . ?
 C25 C26 H26 119.8 . . ?
 C27 C26 C25 120.4(2) . . ?
 C27 C26 H26 119.8 . . ?
 C26 C27 H27 119.6 . . ?
 C28 C27 C26 120.8(2) . . ?
 C28 C27 H27 119.6 . . ?
 C27 C28 H28 120.2 . . ?
 C29 C28 C27 119.5(2) . . ?
 C29 C28 H28 120.2 . . ?
 C28 C29 H29 120.0 . . ?
 C28 C29 C30 119.9(2) . . ?
 C30 C29 H29 120.0 . . ?
 C25 C30 H30 119.4 . . ?
 C29 C30 C25 121.3(2) . . ?
 C29 C30 H30 119.4 . . ?
 O31 C31 Ru1 117.03(15) . . ?
 O31 C31 N32 115.63(19) . . ?
 N32 C31 Ru1 127.31(15) . . ?
 C31 N32 C33 127.00(18) . . ?
 C31 N32 C37 121.62(18) . . ?
 C33 N32 C37 111.37(17) . . ?
 N32 C33 H33A 109.7 . . ?
 N32 C33 H33B 109.7 . . ?
 N32 C33 C34 109.73(18) . . ?
 H33A C33 H33B 108.2 . . ?
 C34 C33 H33A 109.7 . . ?
 C34 C33 H33B 109.7 . . ?
 C33 C34 H34A 109.3 . . ?
 C33 C34 H34B 109.3 . . ?
 H34A C34 H34B 108.0 . . ?
 O35 C34 C33 111.5(2) . . ?
 O35 C34 H34A 109.3 . . ?
 O35 C34 H34B 109.3 . . ?
 C34 O35 C36 109.91(19) . . ?
 O35 C36 H36A 109.4 . . ?
 O35 C36 H36B 109.4 . . ?
 O35 C36 C37 111.1(2) . . ?
 H36A C36 H36B 108.0 . . ?
 C37 C36 H36A 109.4 . . ?
 C37 C36 H36B 109.4 . . ?
 N32 C37 C36 109.2(2) . . ?
 N32 C37 H37A 109.8 . . ?
 N32 C37 H37B 109.8 . . ?
 C36 C37 H37A 109.8 . . ?
 C36 C37 H37B 109.8 . . ?
 H37A C37 H37B 108.3 . . ?
 O38 C38 Ru1 172.77(19) . . ?
 C42 C41 H41 120.5 . . ?
 C42 C41 C43 119.0(3) . 3_765 ?
 C42 C41 C44 115.3(4) . . ?
 C43 C41 H41 120.5 3_765 . ?
 C43 C41 C44 125.7(5) 3_765 . ?
 C41 C42 H42 120.4 . . ?
 C43 C42 C41 119.2(4) . . ?
 C43 C42 H42 120.4 . . ?
 C41 C43 H43 119.1 3_765 . ?
 C42 C43 C41 121.8(4) . 3_765 ?
 C42 C43 H43 119.1 . . ?
 C41 C44 H44A 109.5 . . ?
 C41 C44 H44B 109.5 . . ?
 C41 C44 H44C 109.5 . . ?
 H44A C44 H44B 109.5 . . ?
 H44A C44 H44C 109.5 . . ?
 H44B C44 H44C 109.5 . . ?

loop_
  _geom_hbond_atom_site_label_D
  _geom_hbond_atom_site_label_H
  _geom_hbond_atom_site_label_A
  _geom_hbond_distance_DH
  _geom_hbond_distance_HA
  _geom_hbond_distance_DA
  _geom_hbond_angle_DHA
  _geom_hbond_site_symmetry_A
  _geom_hbond_publ_flag
 N4 H4 O31 0.956(17) 1.84(2) 2.669(2) 143(3) . yes

loop_
  _geom_torsion_atom_site_label_1
  _geom_torsion_atom_site_label_2
  _geom_torsion_atom_site_label_3
  _geom_torsion_atom_site_label_4
  _geom_torsion
  _geom_torsion_site_symmetry_1
  _geom_torsion_site_symmetry_2
  _geom_torsion_site_symmetry_3
  _geom_torsion_site_symmetry_4
  _geom_torsion_publ_flag
 Ru1 P1 C2 C3 -39.17(18) . . . . ?
 Ru1 P1 C7 C8 -76.42(19) . . . . ?
 Ru1 P1 C7 C12 95.61(18) . . . . ?
 Ru1 P1 C13 C14 137.72(18) . . . . ?
 Ru1 P1 C13 C18 -45.2(2) . . . . ?
 Ru1 P2 C6 C5 -21.25(17) . . . . ?
 Ru1 P2 C19 C20 166.98(15) . . . . ?
 Ru1 P2 C19 C24 -16.3(2) . . . . ?
 Ru1 P2 C25 C26 -91.62(19) . . . . ?
 Ru1 P2 C25 C30 85.22(18) . . . . ?
 Ru1 N4 C5 C6 -54.3(2) . . . . ?
 Ru1 C31 N32 C33 2.5(3) . . . . ?
 Ru1 C31 N32 C37 -178.78(17) . . . . ?
 P1 C2 C3 N4 52.9(2) . . . . ?
 P1 C7 C8 C9 171.91(17) . . . . ?
 P1 C7 C12 C11 -171.5(2) . . . . ?
 P1 C13 C14 C15 175.2(2) . . . . ?
 P1 C13 C18 C17 -174.15(19) . . . . ?
 P2 C19 C20 C21 177.30(18) . . . . ?
 P2 C19 C24 C23 -176.99(17) . . . . ?
 P2 C25 C26 C27 179.33(18) . . . . ?
 P2 C25 C30 C29 -179.9(2) . . . . ?
 C2 P1 C7 C8 34.9(2) . . . . ?
 C2 P1 C7 C12 -153.12(19) . . . . ?
 C2 P1 C13 C14 22.0(2) . . . . ?
 C2 P1 C13 C18 -160.89(18) . . . . ?
 C2 C3 N4 Ru1 -40.9(2) . . . . ?
 C2 C3 N4 C5 -170.22(19) . . . . ?
 C3 N4 C5 C6 76.8(2) . . . . ?
 N4 C5 C6 P2 47.9(2) . . . . ?
 C6 P2 C19 C20 53.0(2) . . . . ?
 C6 P2 C19 C24 -130.29(18) . . . . ?
 C6 P2 C25 C26 28.8(2) . . . . ?
 C6 P2 C25 C30 -154.37(18) . . . . ?
 C7 P1 C2 C3 -162.29(17) . . . . ?
 C7 P1 C13 C14 -87.6(2) . . . . ?
 C7 P1 C13 C18 89.47(19) . . . . ?
 C7 C8 C9 C10 -0.9(3) . . . . ?
 C8 C7 C12 C11 0.9(4) . . . . ?
 C8 C9 C10 C11 1.5(4) . . . . ?
 C9 C10 C11 C12 -0.8(4) . . . . ?
 C10 C11 C12 C7 -0.3(4) . . . . ?
 C12 C7 C8 C9 -0.2(3) . . . . ?
 C13 P1 C2 C3 89.61(18) . . . . ?
 C13 P1 C7 C8 146.79(18) . . . . ?
 C13 P1 C7 C12 -41.2(2) . . . . ?
 C13 C14 C15 C16 -0.9(4) . . . . ?
 C14 C13 C18 C17 3.1(3) . . . . ?
 C14 C15 C16 C17 2.5(4) . . . . ?
 C15 C16 C17 C18 -1.2(4) . . . . ?
 C16 C17 C18 C13 -1.6(4) . . . . ?
 C18 C13 C14 C15 -1.8(4) . . . . ?
 C19 P2 C6 C5 101.59(16) . . . . ?
 C19 P2 C25 C26 135.61(19) . . . . ?
 C19 P2 C25 C30 -47.55(19) . . . . ?
 C19 C20 C21 C22 -1.0(4) . . . . ?
 C20 C19 C24 C23 -0.3(3) . . . . ?
 C20 C21 C22 C23 1.1(4) . . . . ?
 C21 C22 C23 C24 -0.9(4) . . . . ?
 C22 C23 C24 C19 0.5(3) . . . . ?
 C24 C19 C20 C21 0.5(3) . . . . ?
 C25 P2 C6 C5 -155.11(15) . . . . ?
 C25 P2 C19 C20 -54.89(19) . . . . ?
 C25 P2 C19 C24 121.80(18) . . . . ?
 C25 C26 C27 C28 -0.1(4) . . . . ?
 C26 C25 C30 C29 -2.9(4) . . . . ?
 C26 C27 C28 C29 -2.1(4) . . . . ?
 C27 C28 C29 C30 1.8(4) . . . . ?
 C28 C29 C30 C25 0.8(4) . . . . ?
 C30 C25 C26 C27 2.5(3) . . . . ?
 C31 N32 C33 C34 -125.5(2) . . . . ?
 C31 N32 C37 C36 125.2(2) . . . . ?
 O31 C31 N32 C33 -179.5(2) . . . . ?
 O31 C31 N32 C37 -0.8(3) . . . . ?
 N32 C33 C34 O35 -57.1(3) . . . . ?
 C33 N32 C37 C36 -56.0(3) . . . . ?
 C33 C34 O35 C36 59.0(3) . . . . ?
 C34 O35 C36 C37 -59.3(3) . . . . ?
 O35 C36 C37 N32 57.6(3) . . . . ?
 C37 N32 C33 C34 55.7(3) . . . . ?
 C41 C42 C43 C41 -0.2(5) . . . 3_765 ?
 C43 C41 C42 C43 0.2(5) 3_765 . . . ?
 C44 C41 C42 C43 179.6(3) . . . . ?

_shelx_res_file
;
TITL gak1_a.res in P2(1)/n
    gak1.res
    created by SHELXL-2019/3 at 10:51:41 on 02-Dec-2025
REM Old TITL gak1 in P21/n #14
REM SHELXT solution in P2(1)/n: R1 0.067, Rweak 0.009, Alpha 0.043
REM <I/s> 2.027 for 208 systematic absences, Orientation as input
REM Formula found by SHELXT: C37 N3 O3 P2 Ru
CELL 1.54184 10.624979 20.543399 15.445856 90 96.6191 90
ZERR 4 0.000117 0.000298 0.000161 0 0.001 0
LATT 1
SYMM 0.5-X,0.5+Y,0.5-Z
SFAC C H N O P Ru
UNIT 150 168 8 12 8 4
DFIX 0.98 N4 H4

L.S. 10 0 0
PLAN  5
SIZE 0.06 0.09 0.12
TEMP -173
CONF
HTAB N4 O31
list 4
MORE -1
BOND $H
fmap 2 53
acta
OMIT 0 2 0
REM <olex2.extras>
REM <HklSrc "%.\\gak1.hkl">
REM </olex2.extras>

WGHT    0.023200    3.739100
FVAR       0.26962
RU1   6    0.586807    0.593706    0.301554    11.00000    0.01655    0.01940 =
         0.01725    0.00004    0.00081   -0.00037
H     2    0.442720    0.566173    0.281092    11.00000    0.05024
P1    5    0.769936    0.657589    0.308962    11.00000    0.02040    0.02310 =
         0.01794   -0.00130    0.00149   -0.00380
P2    5    0.630875    0.493854    0.244208    11.00000    0.01718    0.02121 =
         0.02055   -0.00187    0.00111    0.00027
C2    1    0.745409    0.700155    0.204545    11.00000    0.03909    0.03016 =
         0.02032    0.00287    0.00175   -0.01137
AFIX  23
H2A   2    0.687911    0.737672    0.208631    11.00000   -1.20000
H2B   2    0.827240    0.716641    0.188654    11.00000   -1.20000
AFIX   0
C3    1    0.687491    0.652473    0.135689    11.00000    0.03768    0.03615 =
         0.01953    0.00075    0.00387   -0.01120
AFIX  23
H3A   2    0.664586    0.675803    0.080018    11.00000   -1.20000
H3B   2    0.750457    0.618537    0.125857    11.00000   -1.20000
AFIX   0
N4    3    0.572852    0.621429    0.163788    11.00000    0.02517    0.02510 =
         0.01831   -0.00019   -0.00109   -0.00092
H4    2    0.507343    0.653004    0.166581    11.00000    0.04612
C5    1    0.527914    0.566911    0.105289    11.00000    0.02928    0.02914 =
         0.02034   -0.00300   -0.00426    0.00011
AFIX  23
H5A   2    0.530184    0.580129    0.043852    11.00000   -1.20000
H5B   2    0.439186    0.556200    0.113399    11.00000   -1.20000
AFIX   0
C6    1    0.610980    0.507313    0.124985    11.00000    0.03005    0.02980 =
         0.01985   -0.00292   -0.00017    0.00147
AFIX  23
H6A   2    0.694621    0.514205    0.104089    11.00000   -1.20000
H6B   2    0.570868    0.468752    0.094850    11.00000   -1.20000
AFIX   0
C7    1    0.789500    0.722868    0.390527    11.00000    0.02074    0.02481 =
         0.02088   -0.00272    0.00190   -0.00330
C8    1    0.723088    0.781488    0.378992    11.00000    0.02381    0.02694 =
         0.02307    0.00258    0.00075   -0.00081
AFIX  43
H8    2    0.674557    0.790507    0.324752    11.00000   -1.20000
AFIX   0
C9    1    0.727365    0.826710    0.446108    11.00000    0.02933    0.02138 =
         0.03133   -0.00014    0.00467    0.00123
AFIX  43
H9    2    0.682865    0.866708    0.437262    11.00000   -1.20000
AFIX   0
C10   1    0.796057    0.813737    0.525626    11.00000    0.03376    0.02713 =
         0.02823   -0.00822    0.00087   -0.00264
AFIX  43
H10   2    0.797216    0.844302    0.571866    11.00000   -1.20000
AFIX   0
C11   1    0.863157    0.756178    0.537837    11.00000    0.04051    0.03282 =
         0.02842   -0.00605   -0.01167    0.00235
AFIX  43
H11   2    0.911398    0.747429    0.592267    11.00000   -1.20000
AFIX   0
C12   1    0.860092    0.711256    0.470755    11.00000    0.03425    0.02693 =
         0.03020   -0.00471   -0.00811    0.00584
AFIX  43
H12   2    0.906840    0.671927    0.479590    11.00000   -1.20000
AFIX   0
C13   1    0.928818    0.621313    0.318387    11.00000    0.02140    0.03139 =
         0.03237   -0.01332    0.00412   -0.00523
C14   1    1.026584    0.643177    0.272040    11.00000    0.03356    0.03504 =
         0.04622   -0.00874    0.01432   -0.00751
AFIX  43
H14   2    1.010829    0.676597    0.229667    11.00000   -1.20000
AFIX   0
C15   1    1.147055    0.615737    0.288297    11.00000    0.02594    0.05245 =
         0.06233   -0.01844    0.01658   -0.01058
AFIX  43
H15   2    1.212858    0.630199    0.256216    11.00000   -1.20000
AFIX   0
C16   1    1.171564    0.567890    0.350387    11.00000    0.02222    0.04854 =
         0.06673   -0.02107    0.00237    0.00484
AFIX  43
H16   2    1.254780    0.550758    0.362502    11.00000   -1.20000
AFIX   0
C17   1    1.075894    0.544834    0.394914    11.00000    0.03134    0.03855 =
         0.04859   -0.01038   -0.00515    0.00605
AFIX  43
H17   2    1.092523    0.511231    0.436932    11.00000   -1.20000
AFIX   0
C18   1    0.954344    0.570976    0.378146    11.00000    0.02402    0.03288 =
         0.03528   -0.00589    0.00001    0.00172
AFIX  43
H18   2    0.888021    0.554173    0.407954    11.00000   -1.20000
AFIX   0
C19   1    0.520140    0.427240    0.259276    11.00000    0.01614    0.02531 =
         0.02919   -0.00105   -0.00217    0.00042
C20   1    0.526115    0.369480    0.211405    11.00000    0.02667    0.02656 =
         0.03454   -0.00454    0.00095    0.00196
AFIX  43
H20   2    0.584837    0.365841    0.169699    11.00000   -1.20000
AFIX   0
C21   1    0.447284    0.317987    0.224531    11.00000    0.03454    0.02612 =
         0.04212   -0.00732   -0.00700   -0.00230
AFIX  43
H21   2    0.451285    0.279372    0.191119    11.00000   -1.20000
AFIX   0
C22   1    0.361824    0.321997    0.286284    11.00000    0.02877    0.03183 =
         0.04416    0.00149   -0.00763   -0.00963
AFIX  43
H22   2    0.308795    0.286086    0.295817    11.00000   -1.20000
AFIX   0
C23   1    0.354997    0.378734    0.333509    11.00000    0.02157    0.03560 =
         0.03995    0.00273    0.00014   -0.00455
AFIX  43
H23   2    0.296142    0.382122    0.375159    11.00000   -1.20000
AFIX   0
C24   1    0.434050    0.430970    0.320294    11.00000    0.01880    0.02477 =
         0.03298   -0.00001   -0.00010    0.00068
AFIX  43
H24   2    0.429054    0.469653    0.353426    11.00000   -1.20000
AFIX   0
C25   1    0.779942    0.449068    0.266401    11.00000    0.01836    0.02029 =
         0.02418   -0.00308    0.00051   -0.00103
C26   1    0.881280    0.453698    0.217263    11.00000    0.02540    0.02834 =
         0.02852    0.00213    0.00622   -0.00003
AFIX  43
H26   2    0.875332    0.481425    0.167736    11.00000   -1.20000
AFIX   0
C27   1    0.990832    0.418153    0.240048    11.00000    0.02156    0.04120 =
         0.03742   -0.00210    0.00950    0.00346
AFIX  43
H27   2    1.059385    0.421701    0.205905    11.00000   -1.20000
AFIX   0
C28   1    1.001552    0.377699    0.311668    11.00000    0.02060    0.03051 =
         0.04405    0.00058   -0.00140    0.00449
AFIX  43
H28   2    1.075914    0.352376    0.325736    11.00000   -1.20000
AFIX   0
C29   1    0.903769    0.374234    0.362684    11.00000    0.02540    0.03634 =
         0.03906    0.01221   -0.00271    0.00003
AFIX  43
H29   2    0.911397    0.347384    0.413092    11.00000   -1.20000
AFIX   0
C30   1    0.794380    0.409889    0.340483    11.00000    0.02142    0.04350 =
         0.03014    0.00864    0.00479    0.00046
AFIX  43
H30   2    0.727782    0.407612    0.376468    11.00000   -1.20000
AFIX   0
C31   1    0.480791    0.681266    0.311266    11.00000    0.02003    0.02328 =
         0.02332   -0.00086    0.00085    0.00078
O31   4    0.432487    0.706567    0.241215    11.00000    0.03770    0.02847 =
         0.02296    0.00247   -0.00277    0.00789
N32   3    0.456054    0.712333    0.385725    11.00000    0.02576    0.02649 =
         0.02329    0.00016    0.00159    0.00852
C33   1    0.500594    0.693916    0.474741    11.00000    0.02881    0.02813 =
         0.02247    0.00069    0.00110    0.00703
AFIX  23
H33A  2    0.559218    0.727575    0.501738    11.00000   -1.20000
H33B  2    0.547290    0.652202    0.474967    11.00000   -1.20000
AFIX   0
C34   1    0.389911    0.686858    0.526268    11.00000    0.03353    0.04371 =
         0.02415   -0.00013    0.00406    0.00413
AFIX  23
H34A  2    0.335224    0.650754    0.501783    11.00000   -1.20000
H34B  2    0.421096    0.675747    0.587356    11.00000   -1.20000
AFIX   0
O35   4    0.317259    0.745201    0.524742    11.00000    0.04621    0.07549 =
         0.02521   -0.00419    0.00402    0.03217
C36   1    0.271654    0.761808    0.436887    11.00000    0.04290    0.07045 =
         0.02986   -0.00466   -0.00072    0.03297
AFIX  23
H36A  2    0.220990    0.802278    0.436397    11.00000   -1.20000
H36B  2    0.215771    0.726650    0.410928    11.00000   -1.20000
AFIX   0
C37   1    0.379722    0.771547    0.382944    11.00000    0.04531    0.02883 =
         0.03059   -0.00055   -0.00259    0.01576
AFIX  23
H37A  2    0.346106    0.781558    0.321941    11.00000   -1.20000
H37B  2    0.432757    0.808622    0.406211    11.00000   -1.20000
AFIX   0
C38   1    0.610638    0.560826    0.412826    11.00000    0.02255    0.02234 =
         0.02715   -0.00249    0.00474    0.00128
O38   4    0.634830    0.535386    0.480259    11.00000    0.04600    0.03264 =
         0.02288    0.00708    0.00358    0.00665

C41   1    1.113076    0.474057    0.039891    11.00000    0.04778    0.09060 =
         0.05221    0.03322    0.01524   -0.00983
PART 2
AFIX  43
H41   2    1.189979    0.455754    0.066700    10.50000   -1.20000
AFIX   0
PART 0
C42   1    1.077152    0.535941    0.061419    11.00000    0.06116    0.07548 =
         0.05453    0.02079    0.01667   -0.01750
AFIX  43
H42   2    1.129157    0.560908    0.103191    11.00000   -1.20000
AFIX   0
C43   1    0.964985    0.561109    0.021635    11.00000    0.06123    0.06756 =
         0.05825    0.02128    0.02750   -0.00861
AFIX  43
H43   2    0.940278    0.603701    0.036670    11.00000   -1.20000
AFIX   0
PART 1
C44   1    1.233069    0.451761    0.084645    10.50000    0.04324    0.06166 =
         0.04829    0.01225    0.01001   -0.00733
AFIX 137
H44A  2    1.299149    0.455640    0.045610    10.50000   -1.50000
H44B  2    1.225263    0.406148    0.101824    10.50000   -1.50000
H44C  2    1.255752    0.478451    0.136694    10.50000   -1.50000
AFIX   0
HKLF 4


REM  gak1_a.res in P2(1)/n
REM wR2 = 0.0650, GooF = S = 1.119, Restrained GooF = 1.119 for all data
REM R1 = 0.0266 for 6406 Fo > 4sig(Fo) and 0.0277 for all 6633 data
REM 424 parameters refined using 1 restraints

END

WGHT      0.0232      3.7489

REM Highest difference peak  0.377,  deepest hole -0.393,  1-sigma level  0.057
Q1    1   1.1051  0.6421  0.2292  11.00000  0.05    0.38
Q2    1   0.4901  0.6438  0.3047  11.00000  0.05    0.36
Q3    1   0.5037  0.3865  0.1618  11.00000  0.05    0.36
Q4    1   1.0853  0.5598  0.3399  11.00000  0.05    0.34
Q5    1   1.1893  0.5074  0.0963  11.00000  0.05    0.33
;
_shelx_res_checksum                74721
_shelx_hkl_file
;
   0   0   1    3.12    0.42
   0   0  -1    3.55    0.54
   0   0  -1    3.33    0.53
   0   0  -1    2.57    0.52
   0   0  -2 5725.14  134.89
   0   0   2 5589.40  133.90
   0   0   2 5598.47  134.41
   0   0  -2 5687.20  134.85
   0   0  -2 5665.41  135.00
   0   0  -3    4.86    1.38
   0   0   3    2.97    0.62
   0   0   3    2.66    1.02
   0   0  -3    5.99    1.43
   0   0  -3    1.89    1.40
   0   0  -4 1267.77   33.14
   0   0   4 1266.07   31.36
   0   0   4 1225.20   32.17
   0   0  -4 1257.92   33.09
   0   0  -4 1282.51   33.43
   0   0  -5   -0.24    1.57
   0   0   5    1.39    0.96
   0   0   5    2.72    1.33
   0   0  -5    0.71    1.46
   0   0  -5    1.53    1.59
   0   0  -6  116.42    6.40
   0   0   6  115.77    4.62
   0   0   6  112.58    5.50
   0   0  -6  112.89    6.34
   0   0  -6  104.46    6.32
   0   0  -7    2.16    1.98
   0   0  -7    2.32    2.13
   0   0  -7    0.36    1.82
   0   0  -7    1.72    1.28
   0   0  -7    0.12    1.18
   0   0  -7   -0.12    1.09
   0   0   7    1.51    1.36
   0   0  -7    0.51    1.22
   0   0  -8  163.08    6.11
   0   0  -8  172.79    6.29
   0   0  -8  163.24    5.98
   0   0  -8  156.23    9.00
   0   0  -8  166.99    6.22
   0   0  -8  162.90    6.26
   0   0  -8  166.11    6.13
   0   0  -8  164.96    9.15
   0   0  -8  165.48    6.35
   0   0   8  161.70    7.81
   0   0  -9    0.56    1.23
   0   0  -9   -0.17    1.19
   0   0  -9    0.17    1.22
   0   0   9   -0.68    1.61
   0   0  -9    1.10    1.79
   0   0  -9    0.61    1.14
   0   0  -9    0.49    1.14
   0   0  -9    0.54    1.12
   0   0  -9    0.51    1.19
   0   0  -9    1.04    1.21
   0   0  -9   -0.33    1.13
   0   0 -10  694.10   20.25
   0   0 -10  702.07   26.08
   0   0 -10  725.17   26.31
   0   0 -10  702.47   20.46
   0   0 -10  710.48   20.34
   0   0 -10  728.22   20.03
   0   0 -10  699.23   20.54
   0   0 -10  711.14   20.37
   0   0 -10  731.06   20.40
   0   0 -10  703.11   26.64
   0   0 -11    0.90    1.44
   0   0 -11    0.68    1.42
   0   0 -11    2.76    2.26
   0   0 -11    0.48    1.34
   0   0 -11    0.23    1.53
   0   0 -11    0.23    1.39
   0   0 -11   -1.39    2.54
   0   0 -11    0.60    1.35
   0   0 -11   -0.74    1.33
   0   0 -11   -0.73    2.48
   0   0 -12  486.43   16.29
   0   0 -12  492.97   22.51
   0   0 -12  449.34   21.84
   0   0 -12  510.78   16.37
   0   0 -12  494.32   15.61
   0   0 -12  495.35   16.10
   0   0 -12  465.16   22.44
   0   0 -12  505.81   16.11
   0   0 -12  520.15   16.20
   0   0 -12  514.62   16.14
   0   0 -13    1.45    1.84
   0   0 -13    1.69    2.65
   0   0 -13   -0.27    1.69
   0   0 -13    4.42    3.00
   0   0 -13    0.71    1.59
   0   0 -13   -0.27    1.55
   0   0 -13    6.02    1.87
   0   0 -13    1.68    2.74
   0   0 -13    1.84    1.83
   0   0 -13    1.62    1.78
   0   0 -13    2.65    1.71
   0   0 -14  255.39    9.90
   0   0 -14  225.00    9.70
   0   0 -14  225.69   15.03
   0   0 -14  214.69   15.20
   0   0 -14  221.42    9.84
   0   0 -14  253.33   10.01
   0   0 -14  223.01   14.96
   0   0 -15    0.80    1.48
   0   0 -15    2.56    2.79
   0   0 -15   -0.73    1.73
   0   0 -15   -1.18    1.71
   0   0 -15   -0.89    3.03
   0   0 -15    0.86    1.73
   0   0 -16  184.17    7.63
   0   0 -16  184.23    8.11
   0   0 -16  181.90    7.88
   0   0 -16  175.71    7.83
   0   0 -16  181.13    8.07
   0   0 -16  158.54    7.82
   0   0 -17    0.22    1.33
   0   0 -17   -1.65    1.48
   0   0 -17    1.37    1.38
   0   0 -17   -0.21    1.27
   0   0 -17    1.31    1.40
   0   0 -17    0.41    1.24
   0   0 -18  417.92   12.53
   0   0 -18  397.43   12.42
   0   0 -18  404.89   12.31
   0   0 -18  409.14   12.36
   0   0 -18  397.40   12.37
   0   0 -19    0.38    0.80
   0   0 -19    0.09    0.87
   0   0 -19   -0.95    0.88
   0   1   0    8.29    0.60
   0   1  -1  341.46    8.71
   0  -1  -1  339.05    8.72
   0   1   1  326.34    8.80
   0   1  -1  324.61    8.77
   0  -1  -1  344.07    8.78
   0   1  -1  328.96    8.70
   0  -1  -1  336.27    8.73
   0  -1  -2 1457.00   36.05
   0   1  -2 1435.87   36.04
   0   1   2 1471.66   35.74
   0  -1  -2 1458.83   35.38
   0  -1  -2 1460.72   35.55
   0  -1   2 1446.69   35.35
   0   1  -2 1481.12   36.25
   0  -1  -2 1434.59   36.17
   0   1  -2 1460.79   36.09
   0  -1  -2 1458.81   36.09
   0  -1  -3 3302.73   80.71
   0   1  -3 3290.62   80.70
   0   1   3 3300.02   79.87
   0   1   3 3343.88   79.69
   0   1  -3 3304.25   80.96
   0  -1  -3 3306.40   80.93
   0   1  -3 3365.82   80.79
   0  -1  -3 3245.02   80.74
   0  -1   3 3326.69   79.74
   0   1   3 3283.46   80.44
   0  -1  -4  400.70   12.54
   0   1  -4  418.07   12.68
   0  -1   4  389.00   11.41
   0   1   4  389.73   12.06
   0  -1  -4  404.21   12.81
   0   1  -4  414.27   12.88
   0   1  -4  385.98   12.46
   0  -1  -4  403.24   12.59
   0   1  -5 2408.06   60.98
   0  -1  -5 2381.04   60.92
   0  -1   5 2379.12   57.25
   0  -1   5 2415.94   59.40
   0   1   5 2355.94   60.12
   0   1  -5 2368.80   61.24
   0  -1  -5 2478.20   61.46
   0   1  -5 2416.93   61.01
   0  -1  -5 2421.23   61.05
   0   1  -6  275.23   10.83
   0  -1  -6  249.64   10.61
   0  -1   6  268.80    9.42
   0   1   6  290.20   10.19
   0  -1   6  280.73    8.57
   0   1  -6  268.12   10.82
   0  -1  -6  269.57   10.85
   0  -1  -6  265.41   11.03
   0   1  -6  266.02   11.04
   0  -1  -7  169.46    8.65
   0   1  -7  163.52    8.58
   0  -1   7  165.82    5.30
   0   1  -7  152.75    8.31
   0  -1  -7  180.24    8.82
   0  -1  -7  166.42    6.07
   0   1  -7  153.23    5.95
   0   1   7  169.74    7.78
   0  -1   7  159.67    7.06
   0   1  -7  165.29    5.86
   0   1  -7  165.87    5.88
   0  -1  -7  162.37    5.81
   0  -1  -7  169.30    5.98
   0  -1  -7  171.35    6.04
   0   1  -7  157.74    5.90
   0  -1   7  172.89    6.09
   0   1  -7  174.37    8.95
   0  -1  -7  171.02    8.89
   0   1  -8  804.08   21.50
   0   1  -8  780.95   21.26
   0  -1  -8  804.52   21.52
   0  -1  -8  804.12   21.55
   0   1  -8  806.63   21.44
   0  -1  -8  779.63   21.36
   0   1  -8  774.62   21.52
   0  -1  -8  776.65   21.55
   0  -1  -8  784.70   26.01
   0   1  -8  825.12   26.24
   0  -1   8  801.43   20.59
   0   1  -8  784.32   21.66
   0  -1  -8  793.20   21.70
   0  -1   8  804.16   23.53
   0   1   8  830.94   24.53
   0   1  -8  806.90   21.43
   0  -1  -8  790.19   21.47
   0   1  -8  808.01   21.50
   0   1  -8  820.23   26.16
   0  -1  -8  815.44   26.17
   0   1  -9    9.82    1.70
   0  -1  -9    7.83    1.57
   0  -1  -9    6.46    1.63
   0   1  -9   13.15    1.78
   0   1  -9   10.27    1.70
   0  -1  -9   10.64    1.76
   0  -1  -9    8.89    1.73
   0   1   9    7.44    2.25
   0  -1   9   13.26    2.35
   0   1  -9   12.17    1.86
   0  -1  -9   11.83    1.78
   0  -1  -9    9.35    2.89
   0   1  -9   11.00    3.16
   0   1  -9    8.84    1.61
   0  -1  -9    6.60    1.50
   0   1  -9    9.69    1.78
   0   1  -9    6.70    1.61
   0  -1  -9    7.81    1.69
   0   1 -10    6.90    1.78
   0  -1 -10   11.44    1.96
   0  -1 -10   19.43    3.77
   0  -1 -10   12.06    1.94
   0   1 -10   12.79    2.01
   0   1 -10   13.30    3.53
   0  -1 -10   14.12    1.97
   0   1 -10   17.14    2.11
   0   1 -10   11.43    3.17
   0  -1 -10   16.29    3.57
   0   1 -10   17.46    2.30
   0  -1 -10   11.50    2.01
   0   1 -10   13.15    2.03
   0  -1 -10   15.18    2.12
   0   1 -10   15.21    2.03
   0  -1 -10   14.56    2.02
   0   1 -10   15.31    2.07
   0   1 -10   13.31    2.01
   0  -1 -10   15.84    2.22
   0   1 -10   15.98    3.68
   0  -1 -10    8.95    3.15
   0  -1 -11  484.11   15.43
   0   1 -11  466.01   15.34
   0  -1 -11  447.20   20.62
   0   1 -11  441.60   20.42
   0   1 -11  470.01   20.72
   0  -1 -11  497.06   21.29
   0  -1 -11  486.43   15.14
   0   1 -11  483.83   15.15
   0   1 -11  480.34   14.96
   0  -1 -11  497.85   15.27
   0  -1 -11  490.26   14.68
   0  -1 -11  474.57   15.12
   0   1 -11  483.02   15.16
   0   1 -11  495.23   14.94
   0   1 -11  460.81   15.15
   0  -1 -11  469.27   15.24
   0   1 -11  470.61   15.10
   0  -1 -11  446.89   20.96
   0   1 -11  414.57   20.52
   0  -1 -11  467.01   15.04
   0   1 -11  469.22   15.03
   0   1 -12  236.51   14.51
   0  -1 -12  232.19   14.50
   0  -1 -12  257.27   10.00
   0   1 -12  251.58    9.96
   0  -1 -12  232.08   14.41
   0   1 -12  233.66   14.46
   0  -1 -12  257.12    9.77
   0   1 -12  259.34    9.88
   0   1 -12  243.32    9.66
   0  -1 -12  258.60    9.88
   0   1 -12  252.89    9.50
   0  -1 -12  234.68    9.59
   0   1 -12  248.58    9.74
   0  -1 -12  241.35    9.19
   0   1 -12  251.58   10.04
   0  -1 -12  250.94   10.03
   0   1 -12  256.61   15.38
   0  -1 -12  235.51   14.96
   0  -1 -12  247.18   10.03
   0   1 -12  246.06    9.69
   0  -1 -12  240.76    9.65
   0  -1 -13  406.76   14.42
   0   1 -13  415.97   14.42
   0  -1 -13  375.55   20.06
   0   1 -13  399.33   20.54
   0  -1 -13  425.71   14.52
   0   1 -13  385.40   14.17
   0  -1 -13  402.08   20.46
   0   1 -13  414.14   20.75
   0   1 -13  401.55   14.07
   0  -1 -13  406.91   13.97
   0   1 -13  415.71   14.12
   0  -1 -13  414.56   14.23
   0   1 -13  436.45   14.39
   0   1 -13  404.95   13.73
   0  -1 -13  425.11   14.31
   0   1 -13  384.73   14.23
   0  -1 -13  411.86   14.51
   0   1 -13  419.88   21.20
   0  -1 -13  406.93   20.95
   0   1 -13  422.63   14.21
   0  -1 -13  398.52   14.05
   0   1 -14  490.45   23.30
   0  -1 -14  457.45   22.60
   0  -1 -14  478.89   23.04
   0   1 -14  498.06   23.40
   0  -1 -14  484.79   16.40
   0   1 -14  455.50   16.03
   0   1 -14  478.43   23.40
   0  -1 -14  449.69   23.02
   0   1 -14  473.07   15.88
   0  -1 -14  484.44   15.79
   0  -1 -14  497.28   16.24
   0   1 -14  494.19   16.17
   0  -1 -14  479.41   16.02
   0   1 -14  479.14   16.03
   0  -1 -15  263.42   10.51
   0   1 -15  283.19   10.73
   0  -1 -15  252.94   10.41
   0   1 -15  247.16   10.36
   0  -1 -15  274.72   16.63
   0   1 -15  238.08   15.66
   0  -1 -15  253.04   15.82
   0   1 -15  244.42   15.42
   0   1 -15  237.13    9.54
   0   1 -15  256.40   10.11
   0  -1 -15  239.88    9.77
   0   1 -16   35.54    3.40
   0  -1 -16   36.67    3.39
   0  -1 -16   38.14    3.40
   0   1 -16   34.00    3.25
   0  -1 -16   28.09    2.96
   0   1 -16   32.29    3.18
   0  -1 -16   33.70    3.12
   0  -1 -16   37.43    3.45
   0   1 -16   33.51    3.29
   0  -1 -16   38.17    3.44
   0   1 -16   32.09    3.23
   0  -1 -16   36.28    3.51
   0   1 -16   30.55    3.23
   0  -1 -17  128.15    6.26
   0   1 -17  120.88    6.10
   0   1 -17  127.17    5.98
   0  -1 -17  120.23    5.94
   0   1 -17  131.76    6.23
   0  -1 -17  127.16    6.17
   0   1 -17  144.24    6.30
   0  -1 -17  131.73    6.12
   0  -1 -17  136.24    6.36
   0   1 -17  129.38    6.11
   0  -1 -17  134.79    5.76
   0   1 -17  139.99    6.00
   0  -1 -18    1.28    1.15
   0   1 -18    0.32    1.12
   0   1 -18   -0.15    1.20
   0  -1 -18    0.16    1.17
   0   1 -18    1.80    1.24
   0  -1 -18    1.06    1.11
   0   1 -18    1.62    1.20
   0  -1 -18   -0.16    1.24
   0   1 -18    0.36    1.13
   0   1 -18    1.22    1.12
   0  -1 -18    0.61    1.14
   0  -1 -19    2.32    0.95
   0   2   0  101.85    3.46
   0   2   1 2526.87   62.74
   0  -2  -1 2667.13   62.07
   0   2  -1 2531.07   62.00
   0  -2  -1 2627.02   62.03
   0   2  -1 2560.74   62.01
   0  -2  -1 2655.02   62.09
   0   2  -1 2547.03   62.10
   0  -2  -2 1289.13   32.28
   0  -2  -2 1302.31   32.20
   0   2   2 1293.12   32.51
   0  -2  -2 1321.50   32.34
   0   2  -2 1294.84   32.26
   0   2  -2 1300.81   32.26
   0  -2  -2 1302.73   32.29
   0   2  -2 1312.40   32.45
   0  -2  -2 1270.59   32.35
   0  -2   2 1286.08   31.35
   0   2   3    8.97    1.53
   0  -2  -3    7.24    1.24
   0  -2  -3    8.20    1.35
   0   2  -3   10.46    1.58
   0  -2  -3   12.68    1.68
   0  -2  -3   11.39    1.66
   0   2  -3    8.65    1.58
   0   2  -3   15.64    1.93
   0  -2  -3    7.50    1.55
   0  -2   3    7.94    1.03
   0   2   4    5.46    1.55
   0  -2   4    6.91    1.22
   0   2  -4    5.58    1.77
   0  -2  -4    6.71    1.85
   0  -2  -4    5.51    1.66
   0   2  -4    4.56    1.54
   0  -2  -4    4.10    1.64
   0   2  -4    6.81    1.65
   0  -2   5   74.95    3.65
   0   2   5   84.42    4.64
   0   2  -5   82.31    5.02
   0  -2  -5   76.46    4.74
   0   2  -5   71.81    4.60
   0  -2  -5   68.64    4.54
   0   2  -5   76.21    4.72
   0   2   6  142.16    6.75
   0  -2   6  135.61    5.71
   0   2  -6  141.45    7.24
   0  -2  -6  133.54    7.12
   0   2  -6  132.19    7.25
   0  -2  -6  134.50    7.28
   0  -2  -6  145.49    7.27
   0   2  -6  146.79    7.29
   0  -2   7  742.28   19.97
   0  -2  -7  759.86   23.64
   0   2  -7  785.32   23.85
   0   2  -7  714.26   19.69
   0  -2  -7  734.11   19.77
   0  -2   7  742.74   19.09
   0  -2  -7  721.56   23.76
   0   2  -7  785.36   24.22
   0   2   7  758.33   22.71
   0  -2   7  764.47   21.08
   0   2  -7  708.60   19.56
   0   2  -7  725.23   19.63
   0   2  -7  775.22   23.76
   0  -2  -7  765.16   23.73
   0   2  -7  723.43   19.82
   0  -2  -7  723.53   19.79
   0  -2  -7  735.03   19.71
   0   2  -8    7.61    1.55
   0  -2  -8    9.48    1.63
   0  -2  -8    9.20    2.59
   0   2  -8   11.33    2.88
   0  -2  -8   10.46    1.72
   0   2  -8    9.84    1.63
   0   2   8    7.04    2.40
   0  -2   8    6.14    1.63
   0   2  -8    8.04    1.56
   0   2  -8   12.22    1.65
   0  -2  -8   10.39    1.68
   0   2  -8    8.30    1.52
   0  -2   8   11.45    1.43
   0  -2  -8    9.04    1.66
   0   2  -8    9.59    1.54
   0  -2  -8   11.04    2.95
   0  -2  -8    7.99    1.60
   0   2  -8    7.87    2.41
   0   2  -8    9.64    1.60
   0   2  -9  918.35   25.08
   0  -2  -9  907.25   25.02
   0  -2   9  957.96   24.09
   0   2  -9  911.06   25.15
   0  -2  -9  920.09   25.18
   0  -2  -9  905.32   30.74
   0   2  -9  864.53   30.39
   0   2  -9  915.60   24.85
   0  -2  -9  910.84   25.00
   0   2  -9  921.74   24.88
   0  -2  -9  938.81   24.88
   0   2   9  918.82   28.68
   0  -2  -9  935.02   24.99
   0  -2  -9  926.72   24.43
   0   2  -9  937.38   25.00
   0   2  -9  906.56   24.79
   0  -2  -9  920.59   24.94
   0   2  -9  895.31   24.84
   0   2  -9  947.68   24.60
   0   2 -10    8.86    1.85
   0  -2 -10    1.95    1.36
   0   2 -10    7.16    1.64
   0  -2 -10    4.60    1.51
   0  -2 -10    6.88    1.59
   0   2 -10    6.65    2.91
   0   2 -10    3.54    1.32
   0  -2 -10    4.17    1.42
   0  -2 -10    8.54    2.99
   0   2 -10    6.62    2.84
   0  -2 -10    6.66    2.74
   0  -2 -10    7.69    2.96
   0   2 -10    3.20    2.70
   0   2 -10    5.62    1.55
   0  -2 -10    5.72    1.65
   0  -2 -10    4.11    1.61
   0   2 -10    4.61    1.59
   0  -2 -10    3.55    1.52
   0   2 -10    5.20    1.54
   0   2 -10    4.16    1.47
   0  -2 -11 1138.46   38.98
   0   2 -11 1166.89   39.08
   0  -2 -11 1139.69   31.48
   0   2 -11 1133.27   31.50
   0   2 -11 1124.99   38.30
   0  -2 -11 1147.27   38.55
   0  -2 -11 1160.97   31.09
   0   2 -11 1128.78   31.31
   0   2 -11 1183.22   31.17
   0   2 -11 1117.75   31.11
   0  -2 -11 1142.73   31.32
   0  -2 -11 1097.25   38.14
   0   2 -11 1124.17   38.21
   0  -2 -11 1134.91   30.48
   0   2 -11 1163.92   31.02
   0  -2 -11 1159.02   31.29
   0   2 -11 1149.67   31.22
   0   2 -11 1141.90   31.39
   0  -2 -11 1141.69   31.39
   0   2  11 1153.23   35.75
   0   2 -11 1140.86   31.19
   0  -2 -11 1159.70   31.24
   0  -2 -12   87.58    5.35
   0   2 -12  102.07    5.53
   0   2 -12   89.01    5.47
   0   2 -12   93.52    5.43
   0  -2 -12   88.85    5.41
   0   2 -12   79.07    8.32
   0  -2 -12   91.62    8.84
   0  -2 -12   93.46    5.50
   0   2 -12   88.49    5.33
   0   2 -12   90.87    5.16
   0  -2 -12   88.79    5.27
   0   2 -12   90.44    5.32
   0  -2 -12   91.95    5.56
   0  -2 -12   89.33    8.81
   0   2 -12   91.83    8.75
   0  -2 -12   97.04    9.35
   0   2 -12   95.48    9.13
   0  -2 -12   93.54    5.31
   0  -2 -12   93.48    5.37
   0   2 -12   90.52    5.28
   0  -2 -13   14.34    2.43
   0   2 -13   15.09    2.57
   0   2 -13   15.24    2.56
   0  -2 -13   12.42    2.37
   0   2 -13   14.94    4.47
   0  -2 -13   10.56    4.08
   0   2 -13   18.16    2.74
   0  -2 -13   12.61    2.47
   0   2 -13   15.84    4.46
   0  -2 -13   19.31    4.35
   0  -2 -13   18.35    2.67
   0   2 -13   14.96    2.43
   0   2 -13   17.85    2.58
   0  -2 -13   15.44    2.59
   0   2 -13   13.08    2.54
   0  -2 -13   12.14    2.31
   0   2 -13   12.99    2.40
   0   2 -13   12.86    2.38
   0   2 -13   11.75    3.97
   0  -2 -13   16.11    4.74
   0  -2 -13   16.25    2.50
   0  -2 -14    3.01    1.79
   0   2 -14    4.15    2.02
   0   2 -14    4.04    1.94
   0  -2 -14    1.82    1.83
   0  -2 -14    5.20    3.17
   0   2 -14   -1.72    3.72
   0  -2 -14    5.64    2.06
   0   2 -14    5.32    1.88
   0  -2 -14    1.81    3.30
   0   2 -14    5.43    3.52
   0  -2 -14    4.38    2.86
   0   2 -14    4.13    1.68
   0   2 -14   -0.87    3.16
   0  -2 -14    3.34    1.82
   0   2 -15   28.78    3.21
   0   2 -15   22.06    2.67
   0  -2 -15   25.31    2.93
   0  -2 -15   28.16    5.54
   0   2 -15   24.62    5.53
   0  -2 -15   33.34    3.46
   0   2 -15   19.99    2.90
   0   2 -15   27.68    5.45
   0  -2 -15   25.35    5.14
   0  -2 -15   32.92    3.44
   0   2 -15   25.89    3.06
   0  -2 -16   22.15    2.84
   0   2 -16   21.03    2.71
   0  -2 -16   22.31    2.58
   0   2 -16   19.77    2.60
   0   2 -16   17.46    2.61
   0  -2 -16   27.47    2.99
   0  -2 -16   22.98    2.80
   0   2 -16   19.65    2.67
   0  -2 -16   20.05    2.68
   0   2 -16   17.40    2.48
   0   2 -16   21.24    2.87
   0  -2 -16   25.62    3.09
   0   2 -16   22.30    2.74
   0  -2 -16   20.34    2.61
   0  -2 -17  236.53    9.17
   0   2 -17  246.62    9.30
   0   2 -17  256.77    9.07
   0   2 -17  259.71    9.26
   0  -2 -17  259.96    9.49
   0   2 -17  245.32    9.13
   0  -2 -17  240.41    9.14
   0  -2 -17  243.12    9.28
   0   2 -17  244.04    9.30
   0   2 -17  252.31    9.18
   0  -2 -17  264.42    9.32
   0   2 -18   22.26    2.06
   0  -2 -18   19.79    2.10
   0   2 -18   23.53    2.16
   0  -2 -18   22.34    2.21
   0   2 -18   19.06    2.12
   0   2 -18   23.63    2.15
   0  -2 -18   24.82    2.20
   0   2 -18   24.34    2.18
   0  -2 -18   18.45    2.04
   0   2 -18   22.47    2.29
   0  -2 -18   23.13    2.26
   0  -2 -19  204.69    6.58
   0   3   0    3.01    1.03
   0  -3  -1  456.57   11.55
   0   3  -1  451.18   11.49
   0   3  -1  454.19   11.61
   0  -3  -1  454.30   11.53
   0   3   1  436.50   12.45
   0   3  -1  453.28   11.51
   0  -3  -1  465.75   11.53
   0  -3  -2   19.88    1.63
   0   3  -2   19.68    1.71
   0   3  -2   17.21    1.54
   0  -3  -2   20.02    1.58
   0  -3  -2   19.08    1.56
   0   3  -2   17.71    1.50
   0   3  -3  433.52   12.46
   0  -3  -3  428.21   12.47
   0  -3  -3  417.04   12.47
   0  -3  -3  435.36   12.43
   0  -3  -3  411.14   12.52
   0   3  -3  425.19   12.64
   0  -3  -3  431.81   12.56
   0   3  -3  432.73   12.47
   0   3  -4 1481.57   38.18
   0  -3  -4 1500.60   38.20
   0  -3  -4 1436.49   37.54
   0   3  -4 1437.49   38.06
   0  -3  -4 1476.20   38.18
   0   3   4 1474.77   38.46
   0  -3   4 1455.63   36.21
   0   3  -4 1486.65   38.46
   0  -3  -4 1508.32   38.43
   0  -3  -5  673.76   20.08
   0   3  -5  659.30   20.01
   0   3  -5  647.97   19.96
   0  -3  -5  704.41   20.33
   0  -3   5  682.83   17.99
   0   3   5  680.76   20.15
   0   3  -5  657.60   20.38
   0  -3  -5  689.93   20.44
   0  -3  -6 3684.02   90.47
   0   3  -6 3595.64   90.31
   0  -3  -6 3631.48   90.46
   0   3  -6 3446.58   90.17
   0  -3  -6 3507.85   90.58
   0   3  -6 3669.50   90.91
   0   3   6 3542.25   90.01
   0  -3   6 3603.44   87.39
   0   3  -7  107.72    7.04
   0  -3  -7  111.43    7.09
   0   3  -7  111.07    4.68
   0  -3  -7  109.11    4.62
   0  -3   7  110.13    5.01
   0   3   7  116.66    6.66
   0   3  -7  114.84    4.62
   0   3  -7   99.20    6.58
   0  -3  -7  110.32    6.81
   0  -3  -7  108.98    6.88
   0   3  -7  116.72    6.94
   0  -3   7  110.95    4.22
   0   3  -7  119.56    4.71
   0  -3  -7  113.84    4.65
   0  -3  -7  108.49    4.60
   0  -3  -8  465.41   17.86
   0   3  -8  475.47   17.96
   0  -3  -8  464.37   13.89
   0   3  -8  493.15   14.01
   0  -3  -8  488.16   18.12
   0   3  -8  488.16   18.09
   0  -3   8  478.15   13.31
   0  -3  -8  485.49   14.08
   0   3  -8  470.82   14.03
   0   3   8  499.62   17.44
   0   3  -8  459.06   13.74
   0  -3  -8  468.11   13.81
   0  -3  -8  473.52   13.95
   0   3  -8  472.55   13.82
   0   3  -8  469.08   13.79
   0  -3  -8  467.26   13.80
   0   3  -8  482.68   13.91
   0   3  -8  482.61   13.88
   0  -3  -9    9.23    1.68
   0   3  -9   11.15    1.73
   0  -3  -9   13.06    3.04
   0   3  -9   10.87    2.81
   0   3  -9    5.71    2.55
   0   3  -9    8.31    1.65
   0  -3  -9    5.51    1.53
   0  -3  -9    5.27    2.64
   0   3  -9   10.68    1.81
   0  -3  -9   10.10    1.83
   0   3  -9    7.74    1.61
   0  -3   9   10.85    1.54
   0  -3  -9    7.19    2.91
   0   3  -9   16.05    3.51
   0   3  -9   11.11    1.69
   0  -3  -9   13.18    1.83
   0  -3  -9   10.62    1.59
   0   3  -9   10.14    1.79
   0   3  -9   12.12    1.83
   0  -3  -9   10.17    1.80
   0   3  -9    5.11    1.50
   0  -3  -9   10.52    1.77
   0   3  10   20.57    3.67
   0   3 -10   20.85    2.44
   0  -3 -10   17.42    2.29
   0   3 -10   19.27    2.33
   0  -3 -10   19.65    3.91
   0   3 -10   30.25    4.59
   0  -3  10   19.81    1.97
   0  -3 -10   23.38    2.58
   0  -3 -10   18.15    2.28
   0   3 -10   18.50    2.26
   0  -3 -10   22.02    2.57
   0   3 -10   23.36    2.51
   0   3 -10   26.33    4.51
   0  -3 -10   21.84    4.31
   0  -3 -10   24.35    4.47
   0   3 -10   20.51    3.89
   0   3 -10   16.01    2.27
   0  -3 -10   23.95    2.52
   0   3 -10   19.32    2.28
   0  -3 -10   18.62    2.09
   0  -3 -10   17.50    2.31
   0   3 -10   19.57    2.32
   0   3 -11   82.58    4.64
   0  -3 -11   82.46    4.85
   0   3 -11   77.85    4.78
   0  -3 -11   74.05    4.71
   0   3 -11   78.14    4.78
   0  -3 -11   78.28    7.92
   0   3 -11   78.34    7.83
   0   3 -11   68.50    7.42
   0  -3 -11   71.63    7.35
   0  -3 -11   83.39    4.67
   0  -3 -11   70.70    4.57
   0   3 -11   74.46    4.64
   0   3 -11   76.24    4.57
   0  -3 -11   70.98    4.49
   0   3 -11   72.99    4.54
   0   3 -11   76.14    4.60
   0   3  11   79.83    6.87
   0  -3 -11   72.69    4.54
   0   3 -11   72.48    4.51
   0  -3 -11   80.75    7.78
   0   3 -11   68.95    7.34
   0   3 -12  258.41   15.67
   0  -3 -12  283.18   16.30
   0   3 -12  258.04   10.24
   0  -3 -12  263.76   10.50
   0  -3 -12  253.72   15.32
   0   3 -12  249.48   15.04
   0  -3 -12  275.61   10.11
   0   3 -12  251.47   10.25
   0  -3 -12  259.90   10.38
   0   3 -12  285.61   10.71
   0  -3 -12  274.62   10.42
   0   3 -12  255.85    9.96
   0   3 -12  292.68   10.46
   0  -3 -12  244.49   15.03
   0   3 -12  260.56   15.45
   0   3 -12  278.21   10.23
   0  -3 -12  254.90   10.11
   0   3 -12  280.96   10.40
   0  -3 -12  268.86   10.41
   0   3 -12  260.25   10.30
   0   3  12  259.91   13.66
   0   3 -12  271.42   10.28
   0  -3 -12  259.48   10.18
   0   3 -13  186.68    8.62
   0  -3 -13  200.44    8.83
   0   3 -13  189.00    8.51
   0  -3 -13  189.50    8.75
   0  -3 -13  183.04   13.25
   0   3 -13  200.21   13.65
   0   3 -13  203.25    8.52
   0  -3 -13  196.90    8.61
   0   3 -13  210.71    8.75
   0   3 -13  189.16    8.34
   0  -3 -13  193.25    8.59
   0  -3 -13  206.06    8.68
   0   3 -13  192.12    8.45
   0  -3 -13  196.41    8.33
   0   3 -13  196.59    8.67
   0   3 -13  190.63    8.60
   0  -3 -13  190.16    8.65
   0   3 -13  190.38   13.30
   0  -3 -13  180.72   13.23
   0   3 -13  183.32   13.29
   0  -3 -13  170.50   13.03
   0   3 -14  228.14    9.53
   0   3 -14  238.62    9.55
   0  -3 -14  238.23    9.75
   0   3 -14  231.43    9.72
   0  -3 -14  231.25    9.94
   0  -3 -14  219.08   15.04
   0   3 -14  239.27   15.48
   0   3 -14  229.35   14.96
   0  -3 -14  227.50   14.94
   0   3 -14  230.03    9.67
   0  -3 -14  218.50    9.09
   0   3 -14  232.32    9.59
   0  -3 -14  223.38    9.51
   0   3 -15   14.32    2.51
   0  -3 -15   17.77    2.65
   0  -3 -15   14.22    2.40
   0   3 -15   10.51    2.37
   0   3 -15   13.16    4.04
   0  -3 -15    8.32    3.61
   0  -3 -15   17.71    2.66
   0   3 -15   13.26    2.35
   0  -3 -15   12.71    2.24
   0  -3 -15   15.93    2.62
   0   3 -15   12.22    2.46
   0  -3 -15    9.32    2.25
   0  -3 -15   11.11    2.16
   0   3 -15   15.53    2.51
   0   3 -15   18.14    4.83
   0  -3 -15   14.69    4.47
   0  -3 -16  469.04   15.30
   0   3 -16  471.52   15.28
   0   3 -16  440.38   14.81
   0  -3 -16  452.36   15.27
   0  -3 -16  455.47   15.18
   0   3 -16  474.50   15.26
   0  -3 -16  445.00   14.91
   0   3 -16  461.85   15.00
   0  -3 -16  450.43   14.85
   0  -3 -16  461.02   14.97
   0   3 -16  471.16   14.97
   0   3 -16  475.14   14.92
   0   3 -16  489.67   15.13
   0  -3 -16  453.73   14.20
   0  -3 -17   -1.63    1.56
   0   3 -17    0.21    1.42
   0  -3 -17    1.48    1.39
   0   3 -17    0.19    1.35
   0  -3 -17    2.23    1.36
   0   3 -17    1.41    1.27
   0   3 -17    0.37    1.26
   0  -3 -17    0.54    1.31
   0   3 -17    0.38    1.27
   0  -3 -17   -1.36    1.45
   0  -3 -17    0.96    1.43
   0   3 -17    0.94    1.22
   0  -3 -18   75.13    3.92
   0   3 -18   80.90    4.02
   0  -3 -18   84.06    4.13
   0   3 -18   81.23    3.81
   0   3 -18   75.74    3.84
   0  -3 -18   73.71    3.83
   0   3 -18   76.03    3.83
   0  -3 -18   73.65    3.84
   0  -3 -18   75.82    3.93
   0   3 -18   78.64    3.98
   0  -3 -19   26.84    1.85
   0   4   0  496.13   14.02
   0   4  -1    6.83    0.72
   0  -4  -1    7.91    0.75
   0   4  -1    5.30    0.65
   0  -4  -1    8.74    0.76
   0  -4  -1    6.90    0.72
   0   4  -1    5.76    0.74
   0   4   1    7.39    1.43
   0   4  -1    3.84    1.29
   0  -4  -2 5501.50  129.00
   0   4  -2 5307.10  128.89
   0  -4  -2 5434.37  128.94
   0   4  -2 5317.88  128.89
   0  -4  -2 5423.32  129.00
   0   4  -2 5478.91  129.14
   0   4   2 5212.67  129.83
   0   4  -3 1028.40   27.23
   0  -4  -3 1065.89   27.36
   0   4  -3 1013.14   27.17
   0  -4  -3 1072.89   27.31
   0   4  -3 1055.46   27.54
   0  -4  -3 1065.03   27.41
   0  -4  -3 1047.62   27.95
   0  -4  -4   61.90    3.93
   0  -4  -4   70.98    4.10
   0   4   4   61.68    4.15
   0   4  -4   65.12    3.88
   0  -4  -4   69.61    3.94
   0   4  -4   66.91    3.95
   0  -4  -4   70.75    4.02
   0   4  -5  105.22    5.75
   0  -4  -5  105.45    5.71
   0   4   5  100.20    5.71
   0  -4  -5  108.86    5.69
   0   4  -5  104.82    5.56
   0   4  -5  104.14    5.55
   0  -4  -5  101.65    5.55
   0  -4  -6 1584.71   44.89
   0   4  -6 1701.50   45.33
   0  -4  -6 1690.98   44.97
   0   4  -6 1678.80   44.81
   0  -4  -6 1693.11   44.87
   0   4  -6 1659.90   44.71
   0   4   6 1639.83   44.89
   0  -4  -7   79.05    3.80
   0   4  -7   70.31    3.68
   0  -4  -7   91.84    6.14
   0   4  -7   75.69    5.65
   0  -4  -7   84.27    5.91
   0   4  -7   79.80    5.75
   0  -4  -7   76.75    3.73
   0   4  -7   75.00    3.66
   0   4   7   78.93    5.67
   0   4  -7   75.65    3.68
   0  -4  -7   77.24    5.88
   0   4  -7   85.46    6.16
   0  -4  -7   79.13    3.82
   0  -4   8 2072.58   50.14
   0  -4  -8 2050.42   50.66
   0   4  -8 1997.12   50.59
   0   4  -8 2083.00   55.88
   0   4  -8 2017.53   50.62
   0   4  -8 1941.00   55.39
   0  -4  -8 2011.33   50.72
   0  -4  -8 2006.04   50.70
   0   4  -8 1997.02   50.72
   0   4  -8 2016.03   50.48
   0  -4  -8 2032.33   50.54
   0  -4  -8 2015.24   50.51
   0   4  -8 1994.24   50.42
   0   4   8 2023.43   55.24
   0   4  -9  426.83   13.44
   0  -4  -9  451.56   13.58
   0   4  -9  434.20   17.83
   0  -4  -9  432.25   17.90
   0   4  -9  394.06   17.40
   0  -4  -9  486.21   18.63
   0  -4   9  431.32   12.74
   0   4  -9  417.38   18.11
   0  -4  -9  431.17   18.20
   0   4  -9  442.35   13.44
   0  -4  -9  445.27   13.44
   0   4  -9  432.12   12.79
   0  -4  -9  431.29   13.24
   0   4  -9  441.22   13.28
   0   4  -9  419.35   13.26
   0   4  -9  431.25   13.23
   0  -4  -9  434.60   13.30
   0   4  -9  422.47   13.24
   0   4  -9  434.20   13.34
   0  -4  -9  438.45   13.10
   0  -4  -9  443.24   13.52
   0  -4 -10  707.54   20.02
   0   4 -10  694.51   19.92
   0   4 -10  694.22   19.97
   0   4 -10  703.80   20.04
   0   4 -10  704.66   20.24
   0  -4 -10  699.43   20.21
   0  -4 -10  691.59   25.86
   0   4 -10  687.84   25.72
   0  -4  10  683.93   19.15
   0   4 -10  672.17   26.01
   0  -4 -10  687.11   26.13
   0   4 -10  693.53   19.32
   0   4 -10  689.06   19.87
   0  -4 -10  685.47   20.13
   0  -4 -10  673.44   19.85
   0   4 -10  708.01   19.93
   0   4 -10  704.57   25.87
   0  -4 -10  701.64   25.90
   0   4  10  659.13   24.34
   0  -4 -10  676.97   19.61
   0  -4 -10  695.40   20.07
   0   4 -10  693.32   20.09
   0  -4 -11  322.79   11.92
   0  -4 -11  318.37   17.02
   0   4 -11  340.61   17.40
   0  -4 -11  330.12   11.81
   0   4 -11  330.86   11.85
   0   4 -11  341.42   11.75
   0   4 -11  306.05   16.37
   0  -4 -11  332.72   16.90
   0   4 -11  334.58   16.90
   0  -4 -11  348.68   17.22
   0  -4 -11  343.21   11.94
   0   4 -11  330.84   11.56
   0  -4 -11  344.56   11.50
   0   4 -11  325.26   11.57
   0   4 -11  354.57   11.83
   0  -4 -11  355.43   11.86
   0  -4 -11  341.73   11.88
   0   4 -11  328.67   11.73
   0   4  11  331.81   15.77
   0   4 -11  344.81   11.68
   0  -4 -11  332.95   11.65
   0  -4 -12  103.59    5.53
   0   4 -12  110.38    6.06
   0   4 -12  112.72    6.09
   0  -4 -12  104.30    5.86
   0   4 -12   96.31    5.55
   0   4 -12  120.46    6.03
   0  -4 -12  111.78    5.91
   0   4 -12  105.97    9.58
   0  -4 -12  108.59    9.90
   0  -4 -12  112.28    9.71
   0   4 -12  100.86    9.26
   0   4 -12  111.06    5.81
   0   4 -12  110.63    5.75
   0  -4 -12  111.73    6.06
   0  -4 -12  104.52    5.74
   0   4 -12  106.49    5.69
   0   4 -12  105.39    5.83
   0  -4 -12   91.69    5.64
   0  -4 -12  115.85    9.92
   0   4 -12  111.19    9.51
   0   4  12  100.67    8.35
   0   4 -12  105.34    5.76
   0  -4 -12  108.32    6.08
   0  -4 -13  150.01   12.01
   0   4 -13  183.08   12.91
   0   4 -13  135.33   11.45
   0  -4 -13  182.21   13.19
   0  -4 -13  173.75    7.88
   0   4 -13  165.35    7.72
   0   4 -13  160.59    7.67
   0  -4 -13  167.39   12.49
   0   4 -13  160.20   12.09
   0  -4 -13  177.06    8.26
   0   4 -13  175.49    7.88
   0  -4 -13  158.35    7.78
   0   4 -13  167.92    7.69
   0   4 -13  176.14    7.74
   0  -4 -13  160.18    7.77
   0   4 -13  167.41    7.85
   0   4 -13  171.07    7.97
   0  -4 -13  173.26    8.06
   0   4 -13  165.35    7.91
   0  -4 -13  176.30    7.89
   0   4 -13  163.01    7.60
   0  -4 -13  168.34    7.44
   0   4 -14  120.85   10.77
   0  -4 -14  123.42   10.74
   0  -4 -14  125.42    6.30
   0   4 -14  127.14    6.80
   0   4 -14  137.10    6.79
   0  -4 -14  127.09    6.71
   0   4 -14  136.98    6.76
   0   4 -14  111.42   10.48
   0  -4 -14  128.27   11.34
   0  -4 -14  128.55    6.92
   0   4 -14  133.07    6.78
   0  -4 -14  127.89    6.68
   0   4 -14  130.25    6.63
   0   4 -15   20.19    4.84
   0  -4 -15   15.14    4.43
   0  -4 -15   18.66    4.28
   0   4 -15   19.20    4.41
   0   4 -15   18.16    2.57
   0  -4 -15   14.74    2.49
   0  -4 -15   14.37    2.45
   0   4 -15   15.70    2.59
   0   4 -15   19.34    2.70
   0  -4 -15   14.38    2.43
   0  -4 -15   16.36    2.44
   0   4 -15   20.68    2.64
   0  -4 -15   15.62    2.61
   0   4 -15   23.17    2.99
   0  -4 -15   15.73    2.59
   0   4 -15   17.39    2.61
   0  -4 -16   11.61    2.18
   0   4 -16   12.18    2.11
   0   4 -16    9.72    2.09
   0  -4 -16    9.87    2.11
   0   4 -16    7.58    2.12
   0  -4 -16   10.51    2.16
   0   4 -16    7.61    1.81
   0   4 -16   14.32    2.37
   0  -4 -16   12.07    2.21
   0  -4 -16   16.00    2.38
   0   4 -16   11.48    2.17
   0  -4 -16   10.86    2.16
   0   4 -16   14.09    2.27
   0   4 -17    2.67    1.34
   0  -4 -17    4.22    1.45
   0   4 -17    3.45    1.40
   0  -4 -17    2.58    1.41
   0   4 -17    4.22    1.56
   0  -4 -17    3.30    1.35
   0   4 -17    5.69    1.45
   0  -4 -17    3.47    1.62
   0  -4 -17    5.59    1.56
   0   4 -17    4.29    1.46
   0  -4 -17    2.70    1.43
   0  -4 -18   52.26    3.12
   0   4 -18   56.49    3.19
   0   4 -18   53.26    3.03
   0  -4 -18   48.52    2.95
   0  -4 -18   54.33    3.15
   0   4 -18   54.56    3.18
   0  -4 -18   58.90    3.17
   0   4 -18   48.76    2.96
   0   4 -18   57.55    3.15
   0  -4 -18   51.56    3.20
   0   5   0    5.48    1.45
   0  -5  -1  471.02   11.76
   0   5  -1  467.82   11.76
   0  -5  -1  473.40   11.70
   0   5  -1  488.51   11.89
   0   5   1  458.66   13.95
   0   5  -1  480.36   14.24
   0   5   2  644.04   18.28
   0   5  -2  640.07   16.95
   0  -5  -2  622.70   16.79
   0  -5  -2  664.21   16.89
   0   5  -2  663.50   16.82
   0   5  -2  636.21   16.78
   0  -5  -2  656.21   16.83
   0  -5  -3 4165.60  101.25
   0  -5  -3 4239.25  101.42
   0   5  -3 4192.06  101.55
   0   5  -3 4195.02  101.26
   0  -5  -3 4167.21  101.33
   0   5  -3 4127.04  101.22
   0  -5  -4   79.46    4.39
   0   5  -4   81.90    4.53
   0  -5  -4   76.76    4.24
   0   5  -4   85.23    4.43
   0   5   4   69.90    4.72
   0   5  -4   80.33    4.31
   0  -5  -4   83.70    4.40
   0   5  -5 1228.52   34.46
   0  -5  -5 1288.52   34.54
   0   5  -5 1242.95   34.10
   0  -5  -5 1288.75   34.35
   0   5   5 1261.68   35.12
   0   5  -5 1285.16   34.26
   0  -5  -5 1298.04   34.39
   0   5  -5 1244.48   31.78
   0  -5  -6  775.85   23.37
   0   5  -6  746.57   23.22
   0   5  -6  779.48   23.43
   0  -5  -6  757.53   23.38
   0   5  -6  814.04   24.03
   0  -5  -6  776.41   23.63
   0   5  -6  777.72   20.34
   0  -5  -6  745.66   20.35
   0   5   6  768.08   23.92
   0   5  -7  896.70   23.69
   0  -5  -7  909.54   23.73
   0   5  -7  895.53   23.81
   0   5  -7  906.19   27.66
   0  -5  -7  919.72   27.85
   0  -5  -7  931.43   27.91
   0   5  -7  871.94   27.47
   0  -5  -7  893.39   23.91
   0  -5  -7  970.45   28.36
   0   5  -7  925.15   28.20
   0   5  -7  868.50   23.72
   0  -5  -7  903.60   23.78
   0   5   7  914.45   28.06
   0   5  -8    2.23    1.33
   0   5  -8    2.42    1.23
   0  -5  -8    0.48    1.24
   0   5  -8    3.53    1.36
   0  -5  -8    3.00    1.24
   0   5  -8    3.63    1.45
   0  -5  -8    1.19    1.25
   0   5  -8    3.09    1.34
   0  -5  -8    2.97    1.33
   0  -5  -8    4.69    1.43
   0  -5  -8    3.44    1.23
   0  -5   8    2.32    1.10
   0   5  -9   20.60    2.31
   0   5  -9   23.36    2.28
   0  -5  -9   22.17    2.35
   0   5  -9   21.81    2.33
   0   5  -9   23.98    2.41
   0   5  -9   20.87    3.81
   0  -5  -9   18.57    3.68
   0  -5  -9   20.94    2.44
   0  -5  -9   23.53    2.25
   0   5  -9   21.39    3.84
   0  -5  -9   19.84    3.57
   0  -5  -9   19.42    2.15
   0   5  -9   18.20    2.09
   0  -5   9   22.66    2.14
   0   5  -9   22.87    4.11
   0  -5  -9   15.06    3.36
   0   5   9   27.27    4.18
   0  -5  -9   22.81    2.44
   0   5  -9   23.93    2.38
   0  -5  -9   23.04    2.40
   0   5  -9   20.73    2.21
   0  -5 -10   19.24    2.40
   0   5 -10   21.29    2.42
   0  -5 -10   27.71    2.83
   0   5 -10   21.72    2.44
   0   5 -10   20.48    2.40
   0  -5 -10   16.97    2.17
   0   5 -10   18.73    2.34
   0  -5 -10   21.71    2.44
   0   5 -10   16.48    2.30
   0  -5 -10   21.72    2.49
   0  -5 -10   17.55    2.25
   0   5 -10   19.23    2.32
   0   5 -10   21.18    4.18
   0  -5 -10   19.89    4.17
   0   5 -10   21.16    4.06
   0  -5 -10   22.13    4.28
   0   5 -10   21.71    2.45
   0   5  10   24.73    4.16
   0   5 -10   16.75    4.06
   0  -5 -10   18.03    3.82
   0  -5  10   18.35    2.01
   0  -5 -11    1.67    1.56
   0   5 -11    3.06    1.56
   0   5 -11    1.59    1.37
   0   5 -11   -0.23    1.38
   0  -5 -11    2.29    1.45
   0   5 -11    0.70    1.40
   0  -5  11    2.87    1.33
   0  -5 -11    3.04    1.44
   0  -5 -11    4.94    2.90
   0   5 -11    1.38    2.15
   0   5 -11    0.89    1.23
   0  -5 -11    0.91    1.52
   0   5 -11    2.74    2.05
   0  -5 -11    2.09    2.37
   0  -5 -11    2.94    1.57
   0   5 -11    1.96    1.60
   0   5 -11    2.59    1.55
   0   5  11    0.61    2.38
   0  -5 -11    4.62    1.81
   0   5 -11   -0.73    2.66
   0  -5 -11    0.73    2.06
   0   5 -12    7.50    2.13
   0  -5 -12    6.70    1.98
   0  -5 -12    6.18    2.04
   0   5 -12    6.71    1.86
   0  -5 -12    5.01    1.86
   0   5 -12    3.29    1.74
   0   5 -12    7.28    1.95
   0   5 -12    4.55    2.77
   0  -5 -12    3.12    2.85
   0  -5 -12    5.24    1.95
   0   5 -12    4.01    3.12
   0  -5 -12    3.21    2.93
   0  -5 -12    4.98    1.82
   0   5 -12    5.96    1.90
   0   5  12    7.15    2.94
   0   5 -12    5.91    1.83
   0   5 -12    6.91    2.01
   0   5 -12    4.20    1.76
   0  -5 -12    6.55    1.89
   0   5 -12    7.57    3.27
   0  -5 -12    3.85    2.72
   0   5 -13  114.95    6.14
   0  -5 -13  120.53    6.58
   0   5 -13  127.24    6.45
   0   5 -13  118.61    6.44
   0  -5 -13  118.89    6.48
   0   5 -13  121.31    6.57
   0   5 -13  113.27   10.03
   0  -5 -13  109.53   10.01
   0   5 -13  114.05    6.20
   0  -5 -13  128.01    6.75
   0   5  13  110.61    9.16
   0   5 -13  102.00    6.05
   0  -5 -13  120.55    6.42
   0  -5 -13  115.83    6.22
   0   5 -13  131.81    6.44
   0   5 -13  120.74    6.41
   0  -5 -13  110.82    6.16
   0   5 -13  115.07    6.25
   0  -5 -13  111.13   10.36
   0   5 -13  108.61   10.02
   0  -5 -13  125.00   10.57
   0   5 -13  100.69    9.67
   0   5 -14   -0.81    2.86
   0  -5 -14    4.95    3.01
   0   5 -14    1.70    1.75
   0  -5 -14   -0.30    1.80
   0   5 -14    2.08    1.71
   0   5 -14   -1.71    2.90
   0  -5 -14    3.42    2.91
   0   5 -14    1.92    1.72
   0  -5 -14    3.06    1.80
   0  -5 -14    2.83    1.83
   0   5 -14   -0.28    1.46
   0   5 -14    1.56    1.67
   0  -5 -15  288.69   10.98
   0   5 -15  310.86   11.27
   0  -5 -15  310.98   11.64
   0  -5 -15  288.30   11.29
   0   5 -15  297.89   11.43
   0  -5 -15  314.62   11.57
   0   5 -15  302.80   11.39
   0  -5 -15  309.08   11.35
   0   5 -15  321.79   11.41
   0   5 -15  308.54   11.19
   0  -5 -15  315.83   11.36
   0   5 -15  319.96   11.66
   0  -5 -15  328.74   11.94
   0   5 -15  293.20   11.08
   0   5 -16   20.30    2.56
   0   5 -16   21.73    2.60
   0  -5 -16   19.91    2.50
   0  -5 -16   27.67    2.79
   0   5 -16   24.63    2.64
   0  -5 -16   15.66    2.28
   0   5 -16   17.72    2.42
   0  -5 -16   23.34    2.72
   0  -5 -16   22.39    2.61
   0   5 -16   22.69    2.57
   0   5 -16   18.81    2.44
   0  -5 -16   23.03    2.67
   0   5 -16   23.65    2.75
   0   5 -17   10.99    1.77
   0  -5 -17    8.53    1.62
   0   5 -17    9.23    1.67
   0  -5 -17   12.64    1.84
   0  -5 -17    8.54    1.76
   0  -5 -17   11.24    1.94
   0   5 -17    7.97    1.75
   0  -5 -17    6.04    1.62
   0   5 -17   12.05    1.82
   0   5 -17    9.91    1.68
   0  -5 -17    8.36    1.67
   0   5 -17   11.13    1.81
   0  -5 -18   10.00    1.51
   0   5 -18    9.38    1.46
   0  -5 -18    5.64    1.29
   0  -5 -18    5.32    1.27
   0   5 -18    7.31    1.32
   0   5 -18    8.28    1.32
   0  -5 -18    8.06    1.40
   0   5 -18    8.65    1.36
   0   6   0 1041.39   28.24
   0   6  -1  210.58    8.11
   0   6   1  204.25    7.93
   0  -6  -2  116.19    4.17
   0   6  -2  122.85    4.15
   0   6   2  117.36    5.61
   0   6  -2  126.06    4.34
   0  -6  -2  128.81    4.21
   0   6  -2  120.81    4.17
   0  -6  -2  126.44    4.21
   0   6  -3 1411.25   35.46
   0  -6  -3 1419.59   35.58
   0  -6  -3 1415.21   35.50
   0   6  -3 1391.92   35.46
   0   6   3 1428.93   37.11
   0   6  -3 1324.56   35.59
   0  -6  -3 1416.86   35.57
   0   6  -4  230.50    8.63
   0  -6  -4  227.70    8.49
   0   6   4  234.70    9.17
   0   6  -4  229.29    8.41
   0  -6  -4  238.38    8.51
   0  -6  -4  238.90    8.56
   0   6  -4  243.82    8.53
   0   6  -4  238.26    7.31
   0  -6  -5   -0.24    1.41
   0   6  -5    1.92    1.55
   0  -6  -5    1.26    1.39
   0   6  -5    2.87    1.61
   0   6   5   -0.33    1.72
   0   6  -5    1.36    1.10
   0   6  -5    1.43    1.46
   0  -6  -5    0.49    1.49
   0   6  -6  145.86    7.29
   0  -6  -6  129.40    6.99
   0   6   6  145.56    7.93
   0   6  -6  125.77    7.13
   0  -6  -6  129.81    7.11
   0  -6  -6  133.57    7.11
   0   6  -6  134.28    7.06
   0   6  -6  137.28    5.17
   0   6  -7   71.26    3.65
   0  -6  -7   75.42    5.70
   0   6  -7   66.15    5.49
   0   6  -7   64.56    3.41
   0  -6  -7   70.81    3.50
   0   6  -7   74.73    5.65
   0  -6  -7   66.13    5.29
   0   6  -7   65.64    5.36
   0  -6  -7   65.14    5.30
   0  -6  -7   68.09    3.37
   0  -6  -7   68.54    3.48
   0   6  -7   67.52    3.53
   0   6  -8  259.71    8.81
   0  -6  -8  262.46    8.80
   0   6  -8  252.97    8.57
   0  -6  -8  251.95    8.60
   0   6  -8  259.26    8.70
   0  -6  -8  274.73    8.83
   0  -6  -8  254.11    8.57
   0   6  -8  251.41    8.49
   0  -6  -8  245.74    8.26
   0   6  -8  272.28    8.94
   0   6  -9  240.92    8.40
   0   6  -9  236.58    8.61
   0  -6  -9  223.50    8.26
   0  -6  -9  234.13    8.09
   0   6  -9  226.72    8.48
   0   6  -9  245.33    8.38
   0  -6  -9  221.06    8.20
   0  -6  -9  234.97    7.88
   0   6  -9  238.16   12.33
   0  -6  -9  236.18   12.33
   0  -6   9  233.43    8.22
   0  -6  -9  219.19   12.02
   0   6  -9  230.98   12.11
   0   6   9  232.67   12.27
   0   6  -9  230.84    8.48
   0  -6  -9  235.92    8.52
   0   6  -9  222.62    8.29
   0  -6  -9  233.10    8.42
   0  -6  -9  250.59   12.72
   0   6  -9  219.54   12.20
   0  -6 -10  564.52   16.69
   0   6 -10  534.52   16.47
   0   6 -10  565.96   16.73
   0   6 -10  526.68   16.51
   0   6 -10  555.05   16.37
   0  -6 -10  533.02   16.36
   0   6 -10  560.98   16.80
   0  -6 -10  537.96   16.37
   0   6 -10  541.10   16.36
   0  -6 -10  548.49   16.63
   0   6 -10  531.15   16.55
   0  -6 -10  523.07   21.76
   0   6 -10  553.87   21.98
   0  -6  10  538.51   16.09
   0   6  10  545.10   21.75
   0  -6 -10  553.64   16.93
   0   6 -10  536.32   21.76
   0  -6 -10  582.46   22.38
   0   6 -10  559.38   22.46
   0  -6 -10  532.71   22.22
   0   6 -11    4.07    1.63
   0  -6  11    5.20    1.54
   0   6 -11   10.13    3.55
   0  -6 -11    8.68    3.48
   0   6 -11    7.23    1.78
   0   6 -11    6.81    3.01
   0  -6 -11    2.11    2.66
   0  -6 -11    4.54    1.63
   0  -6 -11    5.18    1.93
   0   6 -11    6.44    1.80
   0  -6 -11    6.26    3.01
   0   6 -11    3.40    2.57
   0  -6 -11    6.32    1.81
   0   6 -11    4.12    1.74
   0   6 -11    5.84    1.68
   0  -6 -11    4.52    1.67
   0   6  11    5.19    2.93
   0  -6 -11    5.94    1.69
   0   6 -11    8.26    1.94
   0   6 -11   10.42    2.07
   0   6 -11    4.20    1.68
   0   6 -12  158.44   11.93
   0  -6 -12  200.72   13.06
   0   6 -12  173.53    7.70
   0  -6 -12  176.74    8.11
   0  -6 -12  156.97    7.75
   0   6 -12  155.76    7.34
   0  -6 -12  184.46   12.60
   0   6 -12  173.10   12.10
   0  -6 -12  170.78    7.67
   0   6 -12  177.26    7.69
   0   6 -12  162.13    7.60
   0  -6 -12  172.16    7.63
   0   6 -12  178.71    7.62
   0   6  12  165.92   11.36
   0  -6 -12  161.38   11.72
   0   6 -12  160.82   11.68
   0  -6 -12  177.95    7.93
   0   6 -12  177.38    7.92
   0   6 -12  172.97    8.01
   0   6 -12  171.08    7.74
   0  -6 -12  179.94    7.89
   0   6 -13   69.44    4.86
   0  -6 -13   74.17    4.95
   0   6 -13   69.04    4.80
   0   6 -13   68.91    7.81
   0  -6 -13   76.24    8.24
   0   6 -13   49.64    7.08
   0   6  13   69.53    7.26
   0   6 -13   65.16    4.62
   0   6 -13   77.35    4.84
   0  -6 -13   65.73    4.94
   0   6 -13   66.25    4.49
   0  -6 -13   67.68    4.65
   0   6 -13   70.59    4.76
   0  -6 -13   73.87    4.83
   0   6 -13   69.83    4.74
   0   6 -13   70.00    4.64
   0  -6 -13   68.01    4.64
   0  -6 -13   68.04    7.94
   0  -6 -13   70.68    4.96
   0   6 -13   62.62    4.51
   0  -6 -14   16.47    4.28
   0   6 -14   18.14    4.42
   0  -6 -14   19.56    2.83
   0   6 -14   24.22    2.88
   0   6 -14   20.04    2.74
   0  -6 -14   15.53    2.55
   0   6 -14   28.12    4.96
   0  -6 -14   20.75    4.47
   0  -6 -14   19.28    2.87
   0   6 -14   16.62    2.51
   0  -6 -14   21.05    2.77
   0  -6 -15   11.30    2.16
   0   6 -15   11.97    2.28
   0  -6 -15   10.21    2.28
   0   6 -15   10.99    2.09
   0  -6 -15   14.61    2.31
   0   6 -15   12.52    2.17
   0  -6 -15   16.35    2.44
   0   6 -15   13.56    2.29
   0  -6 -15   14.51    2.40
   0  -6 -15   12.42    2.30
   0   6 -15    8.84    2.02
   0  -6 -15   13.84    2.25
   0   6 -15   14.69    2.35
   0   6 -15   11.46    2.30
   0   6 -16    2.39    1.46
   0  -6 -16    3.18    1.66
   0   6 -16    2.37    1.34
   0  -6 -16    0.20    1.40
   0  -6 -16    3.99    1.61
   0   6 -16    2.29    1.47
   0  -6 -16    1.39    1.59
   0   6 -16    2.00    1.50
   0  -6 -16    3.79    1.56
   0   6 -16    1.28    1.42
   0   6 -16    1.35    1.23
   0  -6 -16    1.81    1.45
   0  -6 -17   11.63    1.79
   0  -6 -17   13.17    1.88
   0  -6 -17    9.89    1.60
   0   6 -17   11.62    1.78
   0  -6 -17   11.11    1.70
   0   6 -17   11.86    1.71
   0   6 -17   11.15    1.72
   0   6 -17   15.04    1.93
   0  -6 -17    9.98    1.69
   0   6 -17   11.78    1.85
   0   6 -18    7.04    1.37
   0  -6 -18    8.36    1.39
   0   7   0    0.94    1.51
   0   7  -1  292.79   10.60
   0   7   1  274.18   10.29
   0   7  -2    4.40    0.80
   0  -7  -2    4.21    0.79
   0   7  -2    6.05    0.92
   0  -7  -2    3.79    0.73
   0   7   2    2.88    1.54
   0  -7  -3  214.99    7.17
   0   7  -3  215.28    7.34
   0   7  -3  215.08    7.13
   0  -7  -3  222.04    7.27
   0   7  -3  213.08    6.82
   0   7  -3  219.98    7.19
   0  -7  -3  221.34    7.21
   0   7   3  225.29    8.95
   0   7   4  625.76   20.07
   0   7  -4  677.36   18.88
   0  -7  -4  682.52   19.02
   0   7   4  684.34   21.11
   0   7  -4  659.88   18.83
   0  -7  -4  687.38   18.94
   0   7  -4  654.96   17.66
   0   7  -4  638.80   19.03
   0  -7  -4  657.70   18.88
   0   7  -5    5.71    1.30
   0   7   5    7.10    1.92
   0   7   5    7.24    2.24
   0  -7  -5    6.62    1.78
   0   7  -5    4.96    1.64
   0  -7  -5    7.21    1.76
   0   7  -5    5.48    1.73
   0   7  -5    6.21    1.81
   0  -7  -5    3.72    1.66
   0  -7  -6  190.39    8.87
   0   7  -6  210.49    9.11
   0   7   6  204.09    9.26
   0   7  -6  201.84    6.91
   0   7   6  207.75   10.19
   0  -7  -6  199.20    6.81
   0  -7  -6  202.79    9.14
   0   7  -6  183.23    8.97
   0   7  -6  212.46    9.11
   0  -7  -6  206.08    9.16
   0   7  -7    0.74    1.67
   0  -7  -7    3.76    2.01
   0   7  -7   -0.30    1.26
   0   7   7    2.17    1.74
   0   7  -7    5.19    2.06
   0  -7  -7    1.95    1.95
   0  -7  -7    3.25    1.16
   0  -7  -7    4.28    1.30
   0   7  -7    4.64    1.32
   0   7  -7    0.37    1.59
   0  -7  -7    1.14    1.20
   0  -7  -7    1.91    1.97
   0   7  -7    3.14    1.08
   0   7  -7    1.71    1.24
   0   7  -7    2.87    1.18
   0  -7  -7    2.88    1.17
   0   7  -8  654.53   18.35
   0  -7  -8  639.07   18.50
   0  -7  -8  649.42   18.11
   0   7  -8  640.05   17.75
   0   7  -8  657.19   18.11
   0  -7  -8  636.82   18.11
   0   7  -8  662.63   18.65
   0   7  -8  655.36   18.10
   0  -7  -8  649.50   18.12
   0  -7  -8  668.17   18.35
   0   7  -8  639.47   18.18
   0  -7  -8  684.75   18.38
   0   7   8  654.97   23.64
   0   7  -8  661.28   18.61
   0   7   8  638.02   21.84
   0   7  -9   21.51    2.24
   0   7  -9   18.75    3.64
   0  -7  -9   16.24    3.49
   0   7  -9   18.78    2.15
   0  -7  -9   17.79    2.12
   0  -7  -9   19.87    2.25
   0   7  -9   19.57    2.28
   0  -7  -9   18.27    3.69
   0   7  -9   24.54    4.07
   0   7  -9   24.70    2.56
   0  -7  -9   21.07    2.14
   0  -7   9   18.12    2.18
   0   7  -9   16.17    3.26
   0  -7  -9   21.87    3.83
   0  -7  -9   21.69    2.55
   0   7  -9   25.19    2.36
   0  -7  -9   21.20    2.19
   0   7   9   25.60    4.20
   0   7  -9   19.61    2.35
   0  -7  -9   22.74    2.34
   0   7  10    3.83    2.33
   0   7 -10    0.64    1.33
   0  -7 -10    2.36    1.46
   0   7 -10    1.77    1.46
   0  -7  10    2.33    1.36
   0   7 -10   -0.88    1.54
   0   7 -10    1.20    2.19
   0  -7 -10   -0.62    2.12
   0  -7 -10    0.81    1.37
   0   7 -10    0.39    1.29
   0  -7 -10    0.20    1.36
   0   7 -10    1.18    1.30
   0   7 -10    2.48    1.34
   0  -7 -10    1.05    1.29
   0  -7 -10    0.47    1.49
   0  -7 -10    0.25    1.52
   0   7 -10    0.23    1.33
   0   7 -10    0.60    2.40
   0  -7 -10    1.23    2.32
   0  -7 -10    0.64    2.25
   0   7 -10    0.64    2.41
   0   7  11    6.17    2.82
   0   7 -11    9.07    1.99
   0  -7 -11    5.99    1.77
   0   7 -11   10.76    2.23
   0  -7  11    6.38    1.72
   0  -7 -11    4.49    1.63
   0   7 -11    7.96    1.85
   0   7 -11    4.70    2.76
   0  -7 -11    5.60    2.88
   0   7 -11    5.73    1.84
   0   7 -11    5.37    1.64
   0  -7 -11    9.09    2.05
   0   7 -11    7.70    1.89
   0  -7 -11    9.50    1.90
   0   7 -11    4.37    1.74
   0  -7 -11    5.17    1.69
   0  -7 -11   11.71    3.38
   0   7 -11    6.04    2.90
   0   7 -11    5.71    2.69
   0  -7 -11    0.71    2.94
   0   7 -11    6.71    1.78
   0  -7 -11    7.12    2.00
   0  -7 -12   18.55    2.51
   0   7 -12   21.09    2.71
   0   7 -12   21.58    2.72
   0  -7 -12   19.42    4.31
   0   7 -12   20.36    4.42
   0   7 -12   21.03    2.69
   0   7 -12   22.31    2.59
   0  -7 -12   19.56    2.80
   0  -7 -12   19.26    2.56
   0   7 -12   16.14    2.46
   0   7 -12   21.58    2.68
   0  -7 -12   23.42    2.77
   0   7  12   20.75    4.24
   0  -7 -12   19.34    2.82
   0   7 -12   23.65    2.68
   0  -7 -12   22.78    2.62
   0  -7 -12   11.38    3.61
   0  -7 -12   19.29    4.39
   0   7 -12   22.38    4.51
   0   7 -13   12.78    4.00
   0  -7 -13   15.99    4.07
   0  -7 -13   16.68    2.76
   0   7 -13   15.95    2.36
   0  -7 -13   16.88    2.54
   0   7 -13   14.21    2.36
   0   7 -13   13.86    2.56
   0  -7 -13   13.18    3.74
   0   7 -13   12.84    3.98
   0   7 -13   19.70    2.75
   0   7 -13   17.71    2.47
   0  -7 -13   12.26    2.19
   0   7  13   16.42    3.88
   0  -7 -14  291.44   11.44
   0   7 -14  285.55   16.24
   0  -7 -14  239.00   15.30
   0  -7 -14  290.92   11.17
   0   7 -14  299.97   10.95
   0   7 -14  313.12   11.09
   0   7 -14  288.15   16.57
   0  -7 -14  289.56   16.90
   0   7 -14  279.28   10.87
   0  -7 -14  280.28   10.93
   0  -7 -14  300.89   11.06
   0   7 -14  288.08   10.87
   0   7  14  285.88   15.33
   0  -7 -15    8.21    2.05
   0  -7 -15    7.40    1.99
   0   7 -15    8.64    2.08
   0  -7 -15    7.14    1.85
   0   7 -15    6.35    1.69
   0   7 -15    7.15    1.82
   0  -7 -15    7.30    1.77
   0  -7 -15    7.77    1.91
   0   7 -15    7.55    1.88
   0  -7 -15    6.71    1.92
   0   7 -15    7.70    2.05
   0   7 -15   10.80    2.15
   0  -7 -15    6.97    2.01
   0  -7 -16  112.77    5.58
   0   7 -16  120.26    5.65
   0   7 -16  133.11    5.83
   0  -7 -16  124.72    6.01
   0   7 -16  127.47    5.63
   0   7 -16  133.27    6.15
   0  -7 -16  133.02    6.16
   0  -7 -16  108.02    5.49
   0   7 -16  120.23    5.71
   0   7 -16  113.40    5.41
   0  -7 -16  117.54    5.56
   0   7 -17   19.36    1.88
   0   7 -17   22.08    2.27
   0   7 -17   18.68    1.91
   0  -7 -17   18.92    2.12
   0  -7 -17   14.72    1.83
   0  -7 -17   18.53    1.97
   0  -7 -17   23.53    2.28
   0   7 -18   13.89    1.48
   0   7 -18   14.54    1.60
   0  -7 -18   14.01    1.53
   0   8   0  254.14   10.16
   0   8   1  771.48   23.07
   0   8  -1  772.70   20.10
   0   8   2  100.17    5.69
   0   8  -2   96.63    3.78
   0   8  -3  554.38   15.34
   0  -8  -3  561.91   15.21
   0   8  -3  577.54   15.57
   0   8   3  565.71   18.18
   0   8  -3  568.77   15.31
   0  -8  -3  559.18   15.27
   0   8  -4   67.48    3.77
   0  -8  -4   75.31    3.94
   0   8  -4   67.52    3.34
   0   8   4   68.77    5.27
   0  -8  -4   75.20    3.98
   0   8  -4   67.14    3.74
   0  -8  -4   65.47    3.73
   0   8  -4   69.97    3.98
   0  -8  -4   64.95    3.27
   0   8   4   69.87    4.96
   0  -8  -5  176.09    6.25
   0   8  -5  175.71    6.15
   0  -8  -5  177.82    7.64
   0   8  -5  184.08    7.62
   0   8  -5  177.55    7.54
   0  -8  -5  177.34    7.54
   0   8   5  179.92    9.26
   0   8  -5  185.56    6.46
   0   8   5  163.82    8.39
   0  -8  -5  163.30    6.22
   0  -8  -5  189.07    7.77
   0   8  -5  183.55    7.91
   0   8  -6   54.67    3.00
   0  -8  -6   51.99    3.08
   0   8  -6   56.97    3.13
   0   8   6   58.93    4.87
   0   8  -6   52.79    3.20
   0  -8  -6   56.06    4.48
   0   8  -6   58.28    4.35
   0   8  -6   50.34    3.15
   0  -8  -6   50.65    4.21
   0   8  -6   59.39    4.43
   0  -8  -6   46.77    3.10
   0   8  -6   60.01    4.72
   0  -8  -6   58.18    4.49
   0  -8  -7   64.54    3.36
   0   8  -7   74.20    3.53
   0   8  -7   65.05    3.73
   0  -8  -7   67.04    3.89
   0   8  -7   65.01    3.42
   0  -8  -7   73.28    3.54
   0  -8  -7   73.74    3.50
   0   8  -7   70.90    3.52
   0  -8  -7   66.47    3.62
   0   8   7   54.02    5.52
   0  -8  -7   70.65    3.68
   0   8  -7   74.72    5.52
   0  -8  -7   68.21    5.37
   0   8  -7   72.16    5.55
   0  -8  -7   71.93    5.51
   0   8  -7   72.53    5.46
   0  -8  -7   72.11    5.50
   0   8   7   65.96    5.43
   0   8  -7   68.80    3.73
   0  -8  -7   61.49    3.30
   0   8  -8    2.58    1.19
   0  -8  -8    4.56    1.42
   0   8  -8    2.79    1.27
   0  -8  -8    3.15    1.43
   0   8  -8    2.61    1.51
   0  -8  -8    3.45    1.38
   0   8  -8    3.73    1.28
   0  -8  -8    3.04    1.44
   0   8  -8    2.93    1.28
   0  -8  -8    3.88    1.49
   0  -8  -8    1.02    1.39
   0   8   8    1.69    2.37
   0   8  -8    3.70    1.28
   0  -8  -8    2.53    1.26
   0   8  -8    2.73    1.47
   0   8  -9  322.93   10.56
   0  -8  -9  332.10   10.64
   0   8  -9  336.00   11.21
   0   8  -9  330.91   10.84
   0  -8  -9  317.31   10.66
   0  -8  -9  321.33   10.68
   0   8  -9  313.53   10.62
   0   8  -9  311.54   15.02
   0  -8  -9  298.53   14.78
   0  -8  -9  322.78   10.56
   0  -8  -9  316.58   10.98
   0  -8   9  342.77   11.05
   0  -8  -9  307.67   14.60
   0   8  -9  309.78   14.59
   0  -8  -9  323.37   11.37
   0   8   9  344.73   16.21
   0   8  -9  330.43   10.52
   0  -8  -9  315.11   10.53
   0   8  -9  324.26   11.03
   0   8  -9  326.72   14.88
   0  -8  -9  325.10   14.92
   0  -8 -10  115.71    8.79
   0   8 -10  111.01    8.52
   0   8 -10  122.78    5.99
   0   8 -10  108.35    8.75
   0  -8 -10  108.01    8.74
   0  -8 -10  114.44    5.82
   0   8 -10  112.07    8.58
   0  -8 -10  104.27    8.53
   0  -8  10  114.61    5.59
   0  -8 -10  107.63    5.44
   0   8 -10  106.86    5.43
   0  -8 -10  114.81    5.49
   0   8 -10  116.14    5.45
   0  -8 -10  117.02    6.10
   0   8 -10  118.25    5.66
   0  -8 -10  114.10    5.61
   0   8 -10  110.56    5.43
   0   8 -10  122.75    5.98
   0  -8 -10  110.09    5.45
   0   8  10  113.74    9.22
   0  -8 -11  298.34   11.38
   0   8 -11  279.04   10.59
   0  -8 -11  287.66   10.67
   0   8 -11  310.94   11.15
   0   8 -11  326.25   11.20
   0  -8 -11  285.14   15.56
   0   8 -11  315.28   16.19
   0  -8 -11  283.20   15.64
   0   8 -11  290.83   10.59
   0  -8 -11  299.71   10.76
   0  -8 -11  311.66   10.73
   0   8 -11  289.31   10.45
   0   8 -11  306.35   11.16
   0   8  11  278.18   15.52
   0  -8 -11  301.66   11.17
   0  -8 -11  288.11   10.51
   0   8 -11  289.70   10.37
   0  -8 -11  269.24   15.01
   0   8 -11  300.96   15.50
   0   8 -12    9.43    2.03
   0  -8 -12   10.66    2.20
   0   8 -12    8.35    2.15
   0  -8  12    8.82    1.92
   0  -8 -12   15.18    2.60
   0  -8 -12   12.92    2.10
   0   8 -12   13.60    2.14
   0   8 -12    2.98    2.23
   0  -8 -12    8.93    3.45
   0  -8 -12   15.36    2.48
   0   8 -12   11.25    2.15
   0  -8 -12    8.08    2.09
   0   8 -12   11.24    3.32
   0  -8 -12   10.14    3.42
   0   8 -12    8.49    2.03
   0   8  12   14.86    3.84
   0   8 -12   11.20    2.04
   0  -8 -12    8.74    1.96
   0  -8 -13   74.41    8.20
   0   8 -13   81.46    8.31
   0   8 -13   80.23    5.33
   0  -8 -13   86.20    4.96
   0  -8 -13   64.41    7.50
   0   8 -13   89.02    8.40
   0   8  13   71.81    7.62
   0  -8 -13   83.17    5.30
   0   8 -13   86.40    5.36
   0   8 -14    1.55    1.49
   0   8 -14    1.57    1.68
   0  -8 -14    1.60    1.51
   0  -8 -14    1.66    1.48
   0   8 -14    4.07    1.81
   0   8 -14    1.29    1.43
   0  -8 -14    1.37    1.41
   0  -8 -14    0.95    1.50
   0   8 -14    1.39    1.53
   0   8 -14    1.97    1.61
   0  -8 -14    1.36    1.66
   0   8 -14    0.24    1.60
   0  -8 -14    1.15    1.92
   0  -8 -15    0.51    1.59
   0  -8 -15    2.39    1.76
   0   8 -15   -0.85    1.64
   0  -8 -15   -0.47    1.50
   0   8 -15   -0.21    1.55
   0  -8 -15    2.90    1.45
   0   8 -15    0.57    1.33
   0  -8 -15    0.20    1.43
   0   8 -15    0.25    1.50
   0   8 -15    0.19    1.37
   0  -8 -15    0.42    1.41
   0   8 -16   29.58    2.64
   0   8 -16   27.23    2.39
   0  -8 -16   30.51    2.50
   0  -8 -16   33.04    2.97
   0   8 -16   25.45    2.43
   0   8 -16   32.75    2.92
   0  -8 -16   28.16    2.61
   0  -8 -16   25.97    2.75
   0   8 -17    4.59    1.24
   0   8 -17    6.29    1.50
   0  -8 -17    5.55    1.43
   0  -8 -17    7.78    1.48
   0   8 -18   -0.10    0.92
   0   9   0    1.94    1.70
   0   9  -1   19.72    1.84
   0   9   1   23.74    3.02
   0   9  -2  345.49   10.25
   0   9   2  353.53   13.22
   0  -9  -2  340.64   10.20
   0   9   3    1.34    1.70
   0  -9  -3    1.11    1.05
   0  -9  -3    2.49    1.12
   0   9  -3    2.40    1.32
   0   9  -4  284.86    8.94
   0   9  -4  286.04    9.44
   0   9   4  264.40   11.94
   0   9  -4  274.09    8.71
   0  -9  -4  276.65    8.82
   0  -9  -4  272.85    8.93
   0  -9  -4  275.59    8.75
   0   9   4  297.03   11.92
   0  -9  -4  280.09    9.13
   0  -9  -5   83.49    4.76
   0   9  -5   72.25    3.71
   0   9  -5   87.90    4.15
   0   9  -5   82.76    4.03
   0   9   5   88.87    6.05
   0   9  -5   84.35    4.87
   0   9  -5   91.14    4.85
   0  -9  -5   80.46    4.60
   0  -9  -5   81.26    3.94
   0  -9  -5   84.42    4.05
   0   9  -5   82.70    3.81
   0   9  -6   41.07    2.94
   0  -9  -6   33.97    3.49
   0   9  -6   38.94    2.78
   0   9  -6   40.81    2.70
   0  -9  -6   40.67    2.93
   0  -9  -6   41.86    2.81
   0   9   6   44.50    4.38
   0   9  -6   42.25    2.79
   0   9  -6   43.98    3.89
   0   9  -6   39.67    3.71
   0  -9  -6   44.69    3.78
   0   9  -7   49.03    4.62
   0   9  -7   43.21    3.16
   0   9   7   40.51    4.97
   0   9  -7   43.72    3.02
   0  -9  -7   40.35    3.05
   0   9  -7   39.59    2.76
   0  -9  -7   44.56    3.02
   0  -9  -7   42.04    4.16
   0  -9  -7   49.85    4.54
   0  -9  -7   41.74    2.92
   0  -9  -8    4.52    1.53
   0  -9  -8    3.40    1.31
   0   9  -8    2.93    1.40
   0   9   8    0.60    2.13
   0  -9  -8    4.86    1.40
   0   9  -8    3.61    1.43
   0   9  -9    1.58    1.23
   0   9  -9    0.54    1.84
   0  -9   9    0.21    1.13
   0  -9  -9    0.57    1.32
   0  -9  -9    0.69    1.25
   0  -9  -9   -0.48    1.62
   0   9  -9    1.28    1.39
   0  -9  -9   -0.62    1.34
   0  -9  -9    0.51    1.28
   0  -9  -9    0.53    1.80
   0   9  -9   -0.44    1.49
   0   9   9   -1.33    2.34
   0  -9  -9    1.04    1.76
   0   9  -9    1.83    1.20
   0   9 -10    3.96    1.40
   0   9 -10    6.74    2.77
   0  -9  10    7.79    1.67
   0  -9 -10    5.83    1.57
   0  -9 -10    8.00    2.01
   0   9 -10    3.30    1.45
   0   9 -10    3.28    1.55
   0  -9 -10    5.34    1.77
   0  -9 -10    7.95    1.62
   0   9  10    4.29    2.61
   0  -9 -10    6.49    2.67
   0   9 -10    3.86    1.69
   0  -9 -10    3.49    1.44
   0   9 -11   10.38    1.87
   0   9 -11   14.65    2.38
   0  -9 -11   10.10    2.24
   0  -9 -11    8.04    2.19
   0  -9 -11   13.20    2.06
   0   9 -11   14.66    2.18
   0   9  11   12.79    3.49
   0   9 -11   12.13    2.34
   0  -9 -11   15.50    2.16
   0   9 -11    6.72    3.31
   0  -9 -11   13.65    3.84
   0   9 -11   12.14    2.04
   0  -9 -11   11.64    2.26
   0   9 -11   15.32    2.40
   0   9  12   62.04    7.23
   0  -9 -12   71.00    4.69
   0  -9 -12   62.22    4.73
   0  -9 -12   58.08    4.08
   0   9 -12   60.35    4.46
   0  -9 -12   64.96    4.23
   0   9 -12   53.92    6.89
   0  -9 -12   63.78    4.83
   0  -9  12   79.26    4.60
   0   9 -12   62.17    4.24
   0   9 -12   58.55    4.12
   0   9 -13   68.60    4.52
   0   9 -13   76.03    5.05
   0  -9  13   73.82    4.43
   0   9  13   72.22    7.65
   0  -9 -13   73.45    5.17
   0   9 -13   57.05    4.19
   0   9 -13   79.87    4.94
   0  -9 -13   76.59    5.12
   0   9 -14  260.02    9.73
   0  -9 -14  241.49    9.88
   0   9 -14  238.56    9.43
   0   9 -14  257.11    9.93
   0   9 -14  252.85   10.01
   0  -9 -14  246.99    9.75
   0  -9 -14  230.24    9.95
   0  -9 -15   60.72    4.34
   0   9 -15   64.41    3.98
   0  -9 -15   60.16    4.19
   0  -9 -15   58.69    4.09
   0   9 -15   56.59    4.10
   0  -9 -16  126.28    5.82
   0  -9 -16  111.96    5.39
   0   9 -16  123.15    5.73
   0  -9 -16  126.92    5.60
   0  -9 -17   85.54    4.11
   0   9 -17   90.52    4.15
   0   9 -17   79.55    3.70
   0  -9 -17   78.61    3.71
   0  10   0  523.15   17.93
   0 -10   0  497.03   13.97
   0  10   0  492.89   14.13
   0  10   1  168.54    8.71
   0 -10  -1  162.93    5.95
   0 -10   1  166.56    5.85
   0  10  -1  167.89    6.06
   0 -10  -2 1278.54   32.19
   0 -10   2 1248.67   31.96
   0 -10  -2 1252.95   32.28
   0  10   2 1307.47   36.65
   0  10  -2 1253.43   32.33
   0  10   3    9.16    2.23
   0  10   3    9.82    2.46
   0 -10  -3   10.16    1.56
   0 -10   3    9.68    1.46
   0 -10  -3    8.18    1.46
   0  10  -3    8.26    1.50
   0 -10  -3    6.36    1.49
   0  10  -4  190.11    6.48
   0 -10  -4  187.74    6.94
   0 -10  -4  179.27    6.79
   0  10   4  201.18    9.86
   0  10  -4  195.87    7.00
   0 -10  -4  194.90    6.76
   0  10  -5  158.16    5.94
   0  10  -5  152.93    6.19
   0 -10  -5  152.30    6.25
   0 -10  -5  159.17    6.21
   0  10   5  149.57    8.62
   0 -10  -5  163.31    6.25
   0  10  -5  166.31    6.38
   0  10  -6   17.11    2.01
   0  10  -6   12.14    1.92
   0 -10  -6   11.69    1.90
   0  10   6   17.70    3.45
   0 -10  -6   14.40    1.89
   0  10  -6   14.35    1.86
   0 -10  -6   16.14    2.09
   0  10   7   66.96    6.44
   0  10  -7   70.23    4.01
   0  10  -7   58.96    3.60
   0  10  -7   55.78    3.59
   0 -10  -7   61.24    3.72
   0 -10  -7   63.71    3.94
   0  10   8   57.76    6.36
   0 -10  -8   50.12    3.49
   0  10  -8   56.25    3.59
   0  10  -8   50.64    3.61
   0 -10  -8   54.71    3.46
   0 -10  -8   50.61    3.73
   0 -10  -9  149.64    6.95
   0  10   9  138.25   10.42
   0 -10   9  138.78    6.50
   0 -10  -9  140.18    6.34
   0  10  -9  150.85    6.66
   0 -10  -9  140.12    6.87
   0 -10  -9  148.15    6.44
   0  10  -9  135.00    6.47
   0  10 -10   79.42    4.83
   0  10  10   84.12    8.18
   0 -10 -10   78.69    4.55
   0  10 -10   73.17    4.63
   0 -10 -10   80.13    4.71
   0 -10 -10   73.91    4.95
   0 -10 -10   71.84    4.98
   0  10 -11  111.37    6.06
   0 -10  11  114.47    5.94
   0 -10 -11  116.82    6.52
   0 -10 -11  113.76    5.95
   0  10 -11  116.38    6.11
   0  10 -11  110.71    6.02
   0 -10 -11  117.65    6.52
   0  10  11  111.53    9.79
   0 -10 -12   73.68    4.87
   0  10 -12   81.04    5.16
   0  10  12   81.30    8.29
   0 -10  12   88.27    5.02
   0 -10 -13   20.04    2.93
   0  10 -13   25.37    2.93
   0 -10 -13   25.72    3.02
   0 -10  13   22.30    2.60
   0  10 -14   11.46    2.31
   0 -10 -14    7.29    2.08
   0  10 -14    7.68    1.87
   0 -10 -14   11.28    2.22
   0  10 -14    9.42    1.87
   0 -10 -14   10.46    2.04
   0  10 -14    6.34    1.88
   0 -10 -15   13.43    2.32
   0 -10 -15   11.42    1.99
   0  10 -15   11.78    1.98
   0 -10 -15   16.23    2.30
   0  10 -15    8.97    2.00
   0 -10 -16   47.35    3.18
   0 -10 -16   50.78    3.42
   0  10 -16   49.46    3.16
   0 -10 -16   46.39    3.05
   0  10 -16   47.35    3.29
   0  10 -17   92.96    4.04
   0 -10 -17   90.46    4.09
   0  10 -17   83.70    3.72
   0  11   0    0.90    1.14
   0  11   0    0.59    1.25
   0 -11   0    2.18    1.17
   0  11   0    1.38    1.13
   0  11  -1   31.45    2.57
   0  11   1   29.03    2.44
   0 -11  -1   28.84    2.35
   0 -11   1   33.79    2.38
   0  11  -1   29.25    2.44
   0  11   1   35.55    2.46
   0 -11  -1   34.24    2.37
   0  11  -2    2.44    1.26
   0  11  -2    1.70    1.20
   0  11   2    2.38    1.33
   0 -11   2    1.68    1.11
   0 -11  -2    1.33    1.21
   0 -11  -2    1.39    1.11
   0  11   2    1.18    1.82
   0 -11  -2    3.73    1.19
   0  11   2    1.06    0.97
   0  11   3  686.47   18.41
   0 -11  -3  665.79   18.75
   0  11  -3  671.16   18.83
   0 -11  -3  674.53   18.72
   0 -11  -3  675.99   18.37
   0  11  -3  675.40   18.03
   0 -11  -4  104.82    4.76
   0  11  -4  116.95    5.16
   0 -11  -4  107.95    5.00
   0 -11  -4  109.55    5.03
   0  11  -4  111.18    4.59
   0  11   4  112.98    4.63
   0  11   5  799.94   20.85
   0 -11  -5  775.81   21.55
   0  11  -5  760.87   21.00
   0  11   5  758.08   26.73
   0  11  -5  767.27   21.60
   0  11  -5  784.34   21.62
   0 -11  -5  785.23   21.44
   0 -11  -5  758.91   21.65
   0 -11  -6   27.98    2.76
   0 -11  -6   34.28    2.84
   0  11   6   28.30    4.05
   0  11  -6   31.79    2.61
   0  11  -6   30.92    2.82
   0  11  -6   32.36    2.80
   0  11   6   38.50    4.98
   0  11  -6   31.39    2.60
   0 -11  -6   35.17    2.87
   0  11  -7  299.76   10.05
   0 -11  -7  293.31   10.33
   0 -11  -7  288.85   10.50
   0 -11  -7  289.48   10.13
   0  11  -7  280.91   10.15
   0  11  -7  289.08    9.94
   0  11   7  284.78   13.67
   0  11   7  299.01   15.04
   0  11   8    1.39    2.36
   0 -11  -8    1.18    1.37
   0 -11  -8    1.26    1.40
   0 -11  -8    2.76    1.40
   0  11  -8    1.80    1.42
   0  11  -8    2.53    1.39
   0  11  -8    0.82    1.30
   0  11  -9    5.56    1.74
   0 -11  -9    3.28    1.83
   0  11  -9    7.21    1.87
   0 -11  -9    5.96    1.90
   0 -11  -9    5.29    1.71
   0  11   9    5.20    2.62
   0 -11 -10  140.34    7.06
   0 -11  10  142.97    6.78
   0 -11 -10  132.83    7.02
   0  11 -10  147.92    6.84
   0  11 -10  136.64    6.69
   0 -11 -10  124.69    6.27
   0  11  10  146.46   11.03
   0  11 -11  104.44    5.80
   0 -11  11  108.43    5.87
   0 -11 -11  100.40    6.10
   0  11 -11  110.08    5.94
   0  11 -11  104.37    5.83
   0  11  11   88.06    9.01
   0 -11 -11  104.47    6.13
   0  11  12   20.50    4.80
   0 -11  12   27.85    2.95
   0 -11 -12   30.90    3.46
   0  11 -12   26.12    2.98
   0 -11 -12   28.85    3.31
   0 -11 -13  271.61   10.15
   0  11 -13  269.06   10.30
   0 -11 -13  266.12   10.83
   0 -11 -13  280.97   10.97
   0  11 -13  275.79   10.52
   0 -11  13  289.23   10.24
   0  11 -13  270.60   10.66
   0 -11 -14   11.08    1.94
   0  11 -14   12.19    2.25
   0  11 -14   11.55    2.00
   0  11 -14   10.84    2.03
   0 -11 -14   12.33    2.29
   0 -11 -14    8.68    2.10
   0  11 -15  395.62   12.85
   0 -11 -15  387.23   12.84
   0 -11 -15  398.32   13.04
   0 -11 -16    0.74    1.20
   0 -11 -16    1.15    1.29
   0  11 -16    0.31    1.17
   0  11 -16    0.14    1.01
   0  11 -17  174.35    5.82
   0  11  17  165.85    5.59
   0  11 -17  158.98    5.54
   0  11 -17  164.16    5.64
   0 -12   0  220.55    7.36
   0  12   0  224.20   10.25
   0  12   0  215.64    7.73
   0  12   0  234.31    8.07
   0  12   0  215.10    7.97
   0 -12   0  232.56    7.90
   0 -12  -1   91.99    4.19
   0  12   1   99.75    4.67
   0  12  -1   93.56    4.56
   0 -12  -1   95.90    4.34
   0  12   1   87.71    6.39
   0  12   1   93.27    4.42
   0 -12  -1  101.20    4.60
   0 -12   1   96.57    4.44
   0  12   1   99.81    4.74
   0  12  -1   97.04    4.67
   0 -12  -2  401.47   12.08
   0  12  -2  389.99   11.60
   0  12  -2  405.12   12.39
   0  12   2  407.53   12.04
   0 -12  -2  392.15   11.64
   0  12   2  379.70   12.32
   0  12  -2  397.08   12.41
   0 -12  -2  399.35   12.26
   0 -12   2  396.33   11.93
   0  12  -3  211.93    7.85
   0  12   3  212.75    7.99
   0  12   3  210.82    7.42
   0 -12  -3  222.47    7.82
   0  12   3  215.14   11.27
   0 -12  -3  200.57    7.71
   0 -12  -3  216.30    7.47
   0 -12  -4  175.24    6.64
   0  12   4  173.87    6.47
   0 -12  -4  168.71    6.87
   0  12  -4  177.15    7.06
   0 -12  -4  182.00    7.06
   0  12   4  172.76   10.20
   0  12   4  163.97    9.81
   0  12  -4  178.53    6.42
   0  12  -4  173.04    6.26
   0  12  -5    1.41    1.31
   0  12  -5    1.21    1.20
   0  12  -5    2.72    1.51
   0 -12  -5    0.18    1.17
   0 -12  -5    1.22    1.35
   0 -12  -5    2.16    1.24
   0  12   5    2.31    2.37
   0  12   5    0.52    2.06
   0  12  -5    1.23    1.19
   0  12  -6    8.60    2.01
   0  12   6    3.15    2.31
   0 -12  -6    7.60    1.79
   0  12  -6    4.36    1.74
   0 -12  -6    3.33    1.49
   0 -12  -6    4.68    1.71
   0  12  -6    6.06    1.61
   0  12   6    9.61    2.98
   0  12  -6    7.11    1.76
   0  12  -7  288.85    9.96
   0 -12  -7  294.51   10.40
   0 -12  -7  286.36   10.57
   0  12  -7  278.51   10.25
   0 -12  -7  279.98   10.22
   0  12  -7  290.33    9.95
   0  12   7  286.60   14.04
   0  12   7  244.27   14.34
   0  12  -8  211.16    8.28
   0 -12  -8  196.63    8.33
   0 -12  -8  209.06    8.87
   0  12  -8  221.77    8.71
   0  12   8  197.35   12.81
   0 -12  -8  209.27    8.66
   0  12  -8  215.77    8.32
   0 -12  -9  201.87    9.03
   0 -12  -9  222.05    9.06
   0  12  -9  212.65    8.60
   0  12  -9  208.11    8.27
   0  12   9  191.46   13.19
   0 -12  -9  206.92    8.55
   0  12  -9  221.39    8.62
   0  12 -10   56.43    4.16
   0 -12 -10   59.59    4.63
   0 -12 -10   59.37    4.17
   0  12 -10   55.12    4.19
   0 -12 -10   57.81    4.40
   0 -12  10   61.34    4.40
   0  12  10   63.66    7.53
   0  12  11  164.06   12.24
   0  12 -11  177.61    7.99
   0 -12  11  180.41    7.97
   0 -12 -12   58.87    4.39
   0  12  12   51.79    6.64
   0  12 -12   51.44    3.92
   0 -12 -12   52.20    4.30
   0 -12  12   45.45    3.78
   0  12 -13   51.37    3.85
   0 -12 -13   47.26    4.03
   0 -12  13   53.35    3.87
   0 -12 -13   53.83    4.20
   0  12 -13   46.96    3.94
   0  12 -13   56.37    4.05
   0  12 -14    6.17    1.85
   0 -12 -14    7.08    1.93
   0 -12  14    2.85    1.35
   0  12 -14    5.69    1.74
   0  12 -14    4.47    1.52
   0 -12 -14    5.69    1.75
   0  12 -15    1.26    1.28
   0  12 -15   -0.69    1.23
   0 -12 -15    0.39    1.37
   0 -12 -15    0.94    1.23
   0  12 -16  135.80    5.43
   0 -12 -16  135.87    5.50
   0  12  16  151.39    5.63
   0  12 -16  144.94    5.58
   0 -12 -16  150.27    5.78
   0  13   0    0.52    1.10
   0 -13   0   -0.55    1.21
   0 -13   0    0.69    1.13
   0  13   0   -0.79    1.62
   0  13   0    0.19    1.20
   0  13   0    0.57    1.28
   0  13   1   12.69    1.91
   0  13  -1    5.89    1.63
   0  13  -1    9.03    1.72
   0  13   1    9.68    1.76
   0 -13  -1    9.81    1.67
   0 -13   1   11.22    1.76
   0  13   1   10.57    1.65
   0  13  -1    9.49    1.70
   0 -13   1   10.75    1.52
   0  13  -1   10.42    1.47
   0  13  -2   80.74    3.86
   0 -13  -2   76.64    4.14
   0  13   2   80.52    6.84
   0 -13  -2   82.12    3.93
   0  13  -2   72.28    4.13
   0  13   2   78.61    4.08
   0  13   2   86.91    6.82
   0  13  -2   75.24    4.28
   0 -13  -2   79.84    4.33
   0 -13   2   77.65    4.04
   0  13   2   79.84    4.43
   0  13  -3  101.31    4.67
   0  13   3   98.94    5.15
   0  13  -3  106.65    5.21
   0  13   3  102.96    4.79
   0 -13  -3   96.54    4.93
   0 -13  -3  105.53    5.15
   0  13   3  114.56    8.07
   0 -13  -3  106.42    4.74
   0  13   3  108.53    8.07
   0  13  -4 1080.68   29.28
   0  13   4 1054.16   29.42
   0 -13  -4 1052.77   29.20
   0  13   4 1025.84   34.71
   0 -13  -4 1084.47   29.20
   0  13   4 1095.97   28.62
   0  13   4 1182.12   35.60
   0 -13  -4 1082.34   28.69
   0  13  -5  126.73    5.93
   0  13  -5  116.95    5.13
   0 -13  -5  122.13    5.87
   0 -13  -5  116.65    5.75
   0  13  -5  112.68    5.65
   0  13   5  127.58    8.87
   0  13   5  115.64    8.94
   0 -13  -5  113.32    5.47
   0  13  -6  836.91   24.13
   0  13  -6  856.31   23.36
   0  13   6  860.46   29.53
   0 -13  -6  829.03   24.18
   0 -13  -6  868.94   24.18
   0  13  -6  840.02   24.02
   0  13   6  798.23   30.21
   0 -13  -6  842.61   23.78
   0  13  -6  857.94   23.33
   0  13  -7  113.09    5.42
   0 -13  -7  107.47    5.90
   0 -13  -7  105.63    5.69
   0  13  -7  115.15    5.88
   0  13   7  103.11    9.22
   0 -13  -7  110.59    5.71
   0  13  -7  107.95    5.35
   0  13  -8  119.02    5.79
   0  13  -8  106.00    5.54
   0 -13  -8  114.28    6.04
   0  13  -8  110.12    5.94
   0 -13  -8  110.44    6.18
   0  13  -8  120.91    5.82
   0  13   8  114.20    9.69
   0 -13  -8  114.79    5.96
   0 -13  -9   11.07    2.22
   0 -13   9   16.59    2.58
   0  13  -9   15.03    2.38
   0 -13  -9   16.59    2.70
   0  13  -9   16.02    2.27
   0  13  -9   14.98    2.29
   0  13   9    8.84    3.40
   0 -13  -9   10.78    2.40
   0 -13  10   87.12    5.30
   0  13  10   91.15    8.95
   0  13 -10   80.54    5.03
   0 -13  11   54.71    4.15
   0  13  11   59.89    7.27
   0 -13 -11   52.35    4.42
   0 -13 -11   55.02    4.35
   0 -13  12   57.48    4.08
   0  13 -12   54.63    4.15
   0  13 -12   47.42    3.86
   0 -13 -12   54.58    4.25
   0 -13 -12   46.75    4.20
   0  13 -12   56.23    4.09
   0 -13  13   17.13    2.30
   0 -13 -13   17.33    2.60
   0  13 -13   19.46    2.55
   0  13 -13   21.53    2.52
   0 -13 -13   15.23    2.47
   0 -13 -14  216.65    8.70
   0  13 -14  235.60    8.48
   0 -13  14  218.00    7.93
   0  13 -14  221.63    8.44
   0 -13 -14  231.86    8.82
   0  13 -14  231.26    8.60
   0  13  15   26.92    2.50
   0 -13 -15   26.61    2.48
   0  13 -15   27.04    2.42
   0 -13 -15   24.42    2.37
   0  13 -15   27.05    2.34
   0  13 -16   85.78    3.72
   0  13  16   87.28    3.72
   0  13 -16   85.17    3.75
   0 -13 -16   82.44    3.82
   0 -14   0    6.51    1.57
   0  14   0    4.59    1.63
   0  14   0    3.79    1.58
   0  14   0    6.78    1.50
   0 -14   1  451.87   13.62
   0 -14  -1  432.76   13.71
   0  14   1  435.76   13.85
   0  14  -1  453.14   13.97
   0  14   1  435.32   13.58
   0  14  -1  427.31   13.62
   0  14   1  423.99   17.34
   0  14  -1  422.62   13.85
   0  14   1  427.21   13.88
   0  14   2  122.46    5.86
   0  14  -2  117.66    5.07
   0 -14  -2  117.10    5.65
   0 -14   2  115.05    5.39
   0  14  -2  124.01    5.85
   0  14   2  114.93    5.70
   0  14   2  120.82    5.45
   0  14   2  111.54    8.14
   0  14  -2  118.96    5.63
   0 -14  -2  114.06    5.38
   0  14  -3  298.66    9.68
   0  14   3  305.27   10.00
   0  14   3  284.63   14.35
   0  14  -3  295.26   10.30
   0 -14  -3  296.93   10.18
   0 -14  -3  283.90   10.24
   0 -14  -3  275.30    9.50
   0  14   3  273.19   14.28
   0  14   3  288.36   10.45
   0  14  -3  273.43   10.18
   0  14  -4   90.44    4.58
   0 -14  -4   88.63    5.02
   0 -14  -4   92.32    4.68
   0 -14  -4   96.22    5.08
   0  14   4   96.46    4.77
   0  14   4   80.09    7.56
   0  14  -4   95.55    5.08
   0  14  -4  102.55    5.33
   0  14   4   83.21    5.03
   0  14   4   86.66    7.55
   0  14  -5   91.95    5.13
   0  14   5   80.13    4.99
   0  14  -5   86.32    4.97
   0 -14  -5   88.89    4.77
   0 -14  -5   83.75    4.86
   0 -14  -5   82.59    4.94
   0  14   5   78.58    7.62
   0  14  -5   83.16    4.83
   0  14  -5   80.37    4.54
   0  14   5   84.70    7.55
   0  14  -6  218.72    8.92
   0 -14  -6  238.52    8.93
   0 -14  -6  207.47    8.95
   0 -14  -6  233.05    9.16
   0  14   6  219.48   13.47
   0  14  -6  222.87    8.93
   0  14   6  228.79    9.32
   0  14  -6  250.53    9.43
   0  14   6  247.98   13.39
   0  14   7  360.18   18.57
   0  14  -7  386.25   13.00
   0 -14  -7  385.06   13.00
   0 -14  -7  380.34   13.37
   0  14  -7  372.24   12.41
   0 -14  -7  391.75   13.27
   0  14  -7  381.79   13.14
   0  14  -8  437.60   14.37
   0  14  -8  450.75   14.47
   0  14   8  440.55   21.34
   0  14  -8  448.42   14.71
   0 -14  -8  451.96   15.01
   0 -14  -8  470.70   15.16
   0 -14  -8  447.67   15.41
   0 -14   8  468.98   15.34
   0  14  -8  463.28   15.12
   0  14   9  729.18   29.24
   0  14  -9  696.79   20.92
   0  14  -9  704.44   20.96
   0  14  -9  720.43   21.00
   0 -14   9  738.09   21.80
   0  14  10   82.01    8.78
   0 -14 -10   94.29    5.35
   0  14 -10   98.20    5.32
   0 -14  10   85.36    5.40
   0 -14 -11  445.82   14.79
   0 -14 -11  446.14   15.12
   0 -14  11  429.30   14.40
   0 -14 -11  406.82   13.80
   0  14 -11  422.93   14.14
   0  14  11  444.25   21.13
   0  14 -12   63.19    4.21
   0  14 -12   65.75    4.42
   0  14 -12   65.46    4.33
   0 -14  12   63.11    4.29
   0 -14 -12   69.62    4.60
   0  14 -12   62.77    4.30
   0 -14 -12   65.90    4.72
   0  14 -13  158.74    6.95
   0  14 -13  149.64    6.83
   0 -14 -13  170.72    7.48
   0  14 -13  163.69    6.96
   0 -14  13  162.25    6.83
   0 -14 -13  163.97    7.21
   0  14 -14   49.23    3.32
   0 -14 -14   40.25    3.20
   0  14 -14   54.80    3.40
   0 -14 -14   45.42    3.42
   0  14 -14   51.71    3.39
   0  14  14   53.53    3.51
   0  14 -15    7.27    1.33
   0 -14 -15    9.17    1.49
   0  14  15    6.81    1.43
   0 -14 -15    5.10    1.40
   0  14 -15    5.54    1.36
   0  15   0    0.46    1.33
   0  15   0    0.69    1.41
   0 -15   0    1.47    1.30
   0  15   0    2.13    1.41
   0  15   1   15.98    3.24
   0  15   1   12.86    2.17
   0  15   1   12.97    2.16
   0  15  -1   13.36    2.16
   0  15  -1   11.82    2.17
   0  15   1   11.47    1.97
   0  15  -1   13.74    2.07
   0 -15   1   13.91    2.11
   0 -15  -1   16.29    2.26
   0  15   2  241.59    9.32
   0  15  -2  236.14    9.19
   0  15  -2  241.10    9.12
   0  15   2  232.95    8.82
   0  15   2  227.64   12.66
   0 -15  -2  240.14    9.18
   0  15   2  236.30    9.32
   0 -15  -3  361.14   12.39
   0  15  -3  348.10   11.49
   0  15   3  398.78   12.78
   0  15   3  354.60   11.85
   0  15  -3  360.55   12.29
   0  15   3  314.83   16.14
   0  15   3  350.60   12.46
   0  15  -3  366.92   12.46
   0 -15  -3  373.68   12.18
   0 -15  -4  197.48    8.17
   0  15   4  180.55    7.37
   0  15  -4  186.17    7.91
   0 -15  -4  183.24    7.35
   0  15  -4  187.72    7.38
   0  15   4  179.17   11.78
   0  15  -4  192.17    7.99
   0 -15  -4  195.56    8.00
   0  15  -4  188.53    8.07
   0  15   4  185.92    8.17
   0  15  -5  693.26   19.85
   0  15  -5  687.18   20.43
   0  15   5  650.77   26.48
   0  15  -5  653.56   20.36
   0 -15  -5  682.58   20.59
   0 -15  -5  675.38   19.85
   0  15  -5  715.61   20.79
   0  15   5  685.80   20.79
   0 -15  -5  689.58   20.50
   0 -15  -6  217.68    9.13
   0  15  -6  224.97    9.20
   0  15   6  219.79    9.29
   0 -15  -6  219.35    8.66
   0  15  -6  219.64    8.93
   0  15   6  226.75   14.01
   0  15  -6  221.15    9.03
   0 -15  -6  221.75    9.14
   0  15  -6  226.50    8.72
   0  15   6  210.22   12.93
   0  15  -7  245.18    9.60
   0 -15  -7  246.41   10.00
   0 -15  -7  266.12    9.91
   0  15  -7  265.89   10.13
   0  15   7  257.85   10.37
   0  15  -7  243.24    9.76
   0  15   7  248.71   15.14
   0 -15  -7  259.58   10.29
   0  15  -8    3.67    1.70
   0  15  -8    3.87    1.63
   0  15   8    6.50    3.34
   0  15   8    3.75    2.04
   0 -15  -8    6.50    2.00
   0 -15   8    1.64    1.81
   0  15  -8    5.78    1.95
   0 -15  -8    5.82    1.88
   0  15  -8    5.06    1.64
   0 -15   9   82.25    5.23
   0  15   9   84.86    5.56
   0  15   9   86.96    8.97
   0  15 -10   12.98    2.23
   0  15 -10   11.16    2.02
   0  15  10   21.76    4.75
   0 -15  10   19.95    2.85
   0 -15 -10   11.22    2.59
   0 -15 -10   16.97    2.76
   0 -15 -10   13.65    2.42
   0  15 -11   76.75    4.79
   0  15 -11   74.27    4.56
   0  15 -11   71.64    4.68
   0 -15 -11   72.12    4.98
   0 -15 -11   82.53    5.01
   0  15  11   89.07    5.28
   0 -15  11   77.37    4.84
   0  15 -11   84.00    5.00
   0  15 -12  141.14    6.46
   0 -15 -12  132.77    6.51
   0  15 -12  138.04    6.37
   0 -15 -12  133.59    6.72
   0  15 -12  141.51    6.43
   0 -15  12  129.86    6.33
   0  15  12  141.18    6.69
   0 -15 -13  145.83    6.30
   0 -15 -13  129.25    6.26
   0  15 -13  131.59    5.93
   0  15 -13  136.40    5.94
   0  15 -13  122.98    5.80
   0 -15  13  137.17    5.90
   0  15  13  142.71    6.27
   0  15  14   65.14    3.62
   0 -15 -14   55.40    3.47
   0  15 -14   60.09    3.44
   0  15 -14   58.80    3.36
   0 -15 -14   62.02    3.72
   0  15 -14   55.06    3.30
   0  15  15   95.82    4.06
   0  15 -15   99.06    4.06
   0  16   0   75.04    4.79
   0  16   0   82.79    4.99
   0 -16   0   71.59    4.54
   0  16   0   78.34    4.68
   0  16  -1    7.08    1.77
   0  16   1    4.29    1.55
   0  16   1    5.77    1.97
   0  16  -1    3.00    1.65
   0  16   1    7.84    2.03
   0 -16  -1    4.70    1.56
   0 -16   1    3.54    1.47
   0  16  -2  154.81    7.12
   0  16   2  146.21    7.03
   0  16   2  145.93    7.00
   0  16   2  145.90    6.64
   0 -16  -2  148.94    6.95
   0  16   2  131.92    9.48
   0  16  -2  144.57    6.82
   0  16  -3   18.74    2.68
   0  16   3   20.33    2.68
   0  16   3   20.23    2.71
   0  16   3   14.87    3.79
   0  16  -3   20.97    2.60
   0  16   3   25.04    2.66
   0 -16  -3   18.03    2.61
   0 -16  -4    5.97    1.81
   0  16   4    6.49    1.63
   0  16   4    6.92    2.99
   0  16  -4    6.29    1.87
   0 -16  -4    9.30    2.11
   0  16  -4    4.94    1.64
   0  16  -4    6.01    1.86
   0  16   4    4.55    1.88
   0  16   4    7.28    1.92
   0  16  -4    4.29    1.85
   0 -16  -5    2.78    1.75
   0  16  -5    1.27    1.49
   0  16  -5    5.11    1.80
   0  16   5    1.47    2.40
   0 -16  -5    2.39    1.72
   0  16  -5    3.34    1.85
   0  16  -5    1.60    1.71
   0  16   5    0.83    1.71
   0  16  -6   97.13    5.60
   0  16   6   88.88    8.69
   0  16   6  105.34    6.09
   0  16  -6  109.52    5.63
   0 -16  -6  108.41    5.99
   0  16  -6  116.10    6.06
   0 -16  -6  114.15    6.09
   0 -16  -6   92.52    5.30
   0  16  -7    4.92    1.75
   0  16  -7    0.53    1.71
   0 -16   7    0.83    1.60
   0  16   7    5.60    3.20
   0  16  -7    1.77    1.58
   0  16   7    2.60    1.86
   0  16   8  354.98   18.86
   0  16   8  399.99   13.76
   0 -16   8  361.39   13.25
   0  16   9    0.80    2.51
   0  16  -9    3.16    1.59
   0 -16  -9    1.27    1.62
   0 -16  -9    0.56    1.70
   0 -16  -9    0.24    1.64
   0 -16   9    4.03    1.75
   0 -16 -10  532.35   17.43
   0  16 -10  525.26   16.75
   0 -16 -10  528.95   16.77
   0 -16 -10  546.24   17.00
   0  16  10  571.34   17.60
   0 -16  10  542.71   17.23
   0  16 -11   28.42    2.84
   0 -16  11   30.34    2.96
   0  16  11   36.49    3.32
   0  16 -11   26.46    2.78
   0  16 -11   22.31    2.71
   0 -16 -11   26.07    3.04
   0 -16 -11   26.29    2.91
   0 -16 -12  265.69    9.64
   0  16 -12  254.91    9.43
   0  16 -12  278.72    9.67
   0 -16 -12  251.73    9.88
   0  16 -12  263.05    9.38
   0 -16  12  273.44    9.69
   0  16  12  288.22    9.99
   0 -16 -13   34.48    2.76
   0  16  13   37.08    2.90
   0  16 -13   34.26    2.72
   0  16 -13   35.51    2.72
   0 -16 -13   34.42    2.98
   0  16 -14   14.71    1.68
   0  16 -14   18.60    1.78
   0 -16 -14   15.98    1.76
   0  16  14   15.43    1.79
   0  17   0    0.53    1.73
   0  17   0    0.80    1.63
   0  17   0   -0.49    1.56
   0 -17   0    0.97    1.46
   0  17   1   97.37    5.52
   0  17  -1   91.14    5.41
   0  17   1  106.75    6.02
   0  17   1  110.97    6.02
   0  17  -1  117.19    6.15
   0 -17  -1  103.43    5.74
   0  17   2  356.90   12.54
   0  17  -2  376.69   12.93
   0  17   2  370.45   13.18
   0  17  -2  367.81   13.06
   0  17   2  376.76   13.18
   0 -17  -2  365.51   12.93
   0  17   3   77.08    4.68
   0 -17  -3   69.14    4.77
   0  17   3   64.32    7.06
   0  17  -3   80.33    5.04
   0  17   3   82.28    5.20
   0  17   3   84.29    5.18
   0 -17  -4  130.66    6.68
   0  17   4  122.75    6.62
   0  17   4  111.11    9.50
   0  17  -4  128.12    6.52
   0  17  -4  127.95    6.57
   0  17  -5  280.75   10.18
   0 -17  -5  294.97   11.13
   0  17   5  290.56   11.21
   0  17   5  255.87   15.18
   0  17  -5  280.79   10.83
   0  17  -5  288.26   10.94
   0  17  -6  137.71    6.90
   0  17   6  126.64    6.86
   0  17  -6  121.25    6.07
   0  17  -6  117.55    6.35
   0  17   6  125.37   10.50
   0  17  -6  142.75    6.88
   0  17   7  102.57    6.02
   0 -17   7   93.07    5.61
   0  17  -7   95.17    5.56
   0 -17  -7  101.86    5.42
   0 -17  -7   91.71    5.66
   0  17   7   96.26    9.00
   0 -17  -7   98.39    5.70
   0  17  -8   11.63    2.05
   0 -17  -8    9.87    2.07
   0  17  -8   12.17    2.18
   0  17   8   13.34    3.92
   0 -17  -8    6.79    2.05
   0 -17   8    9.98    2.14
   0 -17  -8   12.06    2.37
   0 -17  -9   14.62    2.47
   0 -17  -9   15.63    2.53
   0 -17  -9   21.19    2.53
   0  17   9   23.59    2.89
   0  17  -9   15.71    2.25
   0 -17   9   19.58    2.62
   0  17  -9   18.03    2.37
   0  17  10    2.23    1.62
   0 -17 -10    1.26    1.45
   0  17 -10    2.10    1.40
   0 -17  10    0.48    1.38
   0 -17 -10    0.86    1.48
   0 -17 -10    1.00    1.51
   0 -17  11   13.70    2.11
   0  17 -11   14.11    2.10
   0 -17 -11    9.99    2.11
   0 -17 -11   15.37    2.15
   0  17 -11   12.17    1.95
   0  17  11   10.97    2.12
   0  17 -12  259.68    9.15
   0 -17  12  267.51    9.43
   0 -17 -12  261.92    9.22
   0  17  12  296.41    9.77
   0  17 -12  280.15    9.40
   0  17  13  117.50    4.99
   0  17 -13  113.46    4.78
   0  17  13  124.31    5.18
   0  17 -13  117.38    4.86
   0  17  14  132.53    4.85
   0  18   0    6.14    2.07
   0  18  -1  937.73   27.23
   0  18   1  972.54   27.76
   0 -18  -1  942.55   27.30
   0  18   1  973.35   27.20
   0  18   2    4.22    2.01
   0 -18  -2    5.85    2.06
   0  18  -2    4.24    1.91
   0  18   2    4.12    1.82
   0  18  -3  355.32   12.74
   0  18   3  365.78   13.10
   0  18  -3  357.12   12.80
   0  18   3  347.36   12.23
   0  18   4   84.77    5.35
   0  18  -4   88.65    5.30
   0  18  -4   80.47    5.19
   0  18   4   65.12    7.46
   0  18  -4   87.98    5.46
   0  18   4   78.76    5.28
   0  18  -5   61.47    4.50
   0  18   5   54.29    4.35
   0  18   5   54.88    6.88
   0  18  -5   62.73    4.54
   0  18   5   59.79    4.62
   0  18  -5   75.12    4.91
   0  18   6   73.78    4.92
   0 -18   6   69.60    4.79
   0 -18  -6   62.67    4.59
   0  18   7  117.09    6.18
   0 -18   7   97.40    5.72
   0  18  -7   94.72    5.15
   0 -18  -7  106.15    5.87
   0  18  -7   86.41    5.28
   0  18   7   78.21    8.46
   0  18   8   65.20    4.60
   0  18  -8   64.09    4.18
   0  18   8   72.66    4.89
   0 -18   8   66.70    4.53
   0 -18  -8   63.76    4.54
   0  18  -8   64.94    4.30
   0  18  -9  146.39    6.64
   0  18   9  169.56    7.50
   0 -18   9  163.41    7.37
   0  18  -9  157.63    6.75
   0  18   9  176.66    7.61
   0 -18  -9  149.84    6.70
   0 -18  -9  157.73    7.14
   0 -18 -10    7.90    1.77
   0  18  10    9.35    2.00
   0  18  10    7.73    1.86
   0  18 -10    9.49    1.77
   0 -18  10   13.68    2.11
   0  18  11  162.38    6.65
   0  18 -11  138.24    5.89
   0  18 -11  147.11    6.24
   0 -18 -11  140.98    5.93
   0  18  11  150.35    6.43
   0 -18  11  149.40    6.39
   0  18  12   42.45    2.95
   0  18 -12   33.63    2.48
   0  18 -12   40.79    2.75
   0  18  12   41.22    2.92
   0  18 -12   34.51    2.49
   0  18 -13   20.68    1.75
   0  18 -13   25.35    1.92
   0  18  13   23.75    1.97
   0  19   0    6.73    2.20
   0  19   0    3.37    1.76
   0  19   1   15.44    2.67
   0  19  -1   12.60    2.47
   0  19   1   12.37    2.29
   0  19  -1   15.56    2.45
   0  19  -2   63.73    4.59
   0  19   2   76.71    5.09
   0  19   2   79.87    4.83
   0  19   2   75.33    5.07
   0  19  -2   61.05    4.72
   0  19   3    8.49    2.34
   0  19  -3    9.13    2.25
   0  19   3    8.14    2.21
   0 -19  -3   10.58    2.25
   0  19  -3   10.45    2.35
   0 -19   4  407.78   14.07
   0  19  -4  414.44   14.29
   0  19   4  417.48   14.41
   0 -19  -4  403.64   14.22
   0  19   5   13.82    3.70
   0 -19   5   11.94    2.34
   0 -19  -5   18.07    2.80
   0  19  -5   18.27    2.73
   0  19   5   16.03    2.72
   0  19   6  281.27   10.90
   0 -19   6  276.28   10.69
   0  19   6  285.89   10.87
   0  19  -6  294.74   10.74
   0 -19  -6  278.03   10.74
   0  19  -6  254.18   10.25
   0  19   7   54.26    4.17
   0 -19   7   56.66    4.12
   0  19  -7   50.82    3.80
   0 -19  -7   53.02    4.06
   0  19  -7   53.65    3.97
   0  19   7   52.26    4.13
   0  19   8   48.00    3.71
   0  19  -8   38.54    2.96
   0  19  -8   31.49    3.01
   0 -19  -8   39.42    3.46
   0  19   8   43.12    3.66
   0 -19   8   42.47    3.57
   0 -19   9    3.25    1.47
   0  19   9    3.32    1.59
   0  19   9    3.14    1.64
   0  19  -9   -0.17    1.29
   0 -19  10    5.92    1.53
   0  19 -10    4.62    1.35
   0  19  10    5.21    1.66
   0  19  10    9.27    1.86
   0  19 -11   20.65    2.02
   0  19 -11   17.66    1.84
   0  19  11   20.02    2.13
   0  19  11   19.90    2.16
   0  19 -12  117.63    4.59
   0  19  12  122.59    4.78
   0  20   0  134.76    6.85
   0 -20   1   28.67    2.92
   0  20  -1   27.86    3.13
   0  20   1   33.99    3.48
   0  20  -2  166.67    7.62
   0  20   2  153.86    7.45
   0  20  -3   82.26    5.31
   0 -20   3   92.05    5.43
   0  20  -3   94.73    5.63
   0  20  -4  126.73    6.54
   0 -20   4  124.52    6.46
   0  20  -4  135.86    6.80
   0  20   4  135.10    6.87
   0  20   4  139.66    6.91
   0  20  -4  139.47    6.78
   0  20  -5   25.34    2.85
   0  20   5   22.22    2.86
   0  20  -5   22.46    2.84
   0  20  -5   17.73    2.65
   0 -20   5   19.57    2.72
   0  20  -6   -1.60    1.40
   0  20  -6    3.46    1.71
   0  20   6    1.25    1.58
   0  20   6   -0.50    1.59
   0 -20   6   -0.47    1.49
   0  20  -7   42.40    3.39
   0  20   7   50.63    3.81
   0 -20   7   49.12    3.74
   0  20   7   51.45    3.79
   0  20  -8   32.03    2.77
   0 -20   8   39.96    3.19
   0  20   8   35.46    3.11
   0  20   8   37.67    3.25
   0  20   9   26.55    2.59
   0  20   9   23.53    2.49
   0 -20   9   24.05    2.43
   0  20  10   66.37    3.79
   0  20  10   73.92    3.93
   0  20 -10   68.51    3.71
   0  20 -11   12.99    1.53
   0  20 -11   16.47    1.69
   0  21   0    4.50    1.60
   0  21   0    1.29    1.57
   0  21  -1    3.13    1.55
   0  21  -1    3.83    1.69
   0  21   2   12.98    2.40
   0  21  -2    8.31    2.00
   0  21  -2    8.22    1.95
   0  21  -2   11.25    2.19
   0  21   3   61.38    4.33
   0  21  -3   59.35    4.18
   0  21  -3   54.66    4.10
   0 -21   3   50.95    3.80
   0  21  -3   52.11    3.95
   0 -21   4    0.65    1.45
   0  21   4    0.49    1.61
   0  21  -4   -0.24    1.44
   0  21   4   -0.49    1.52
   0  21  -4   -0.23    1.40
   0  21  -4    1.61    1.56
   0  21  -5  159.60    6.95
   0  21   5  157.41    7.04
   0  21   5  159.00    7.16
   0 -21   5  138.37    6.64
   0  21  -5  145.10    6.72
   0 -21   6    0.21    1.48
   0  21   6    1.33    1.52
   0  21   6    1.78    1.53
   0  21  -6    0.20    1.34
   0  21  -6    0.41    1.58
   0  21   7  104.59    5.18
   0  21  -7   86.71    4.66
   0  21   7   91.46    4.97
   0 -21   7   91.73    4.92
   0 -21   8    9.94    1.78
   0  21   8    9.69    1.79
   0  21   8   14.88    2.05
   0  21  -8   13.66    1.77
   0  21   9    2.67    1.25
   0  21   9    2.94    1.26
   0  21  10   35.36    2.43
   0  21 -10   30.03    2.13
   0  21 -10   31.24    2.20
   0 -21 -10   30.70    2.16
   0  21  11   20.51    1.65
   0  22   0  189.68    8.03
   0  22  -1   42.36    3.37
   0  22   1   42.04    3.55
   0  22  -1   39.42    3.43
   0  22  -1   49.24    3.69
   0  22  -2  133.71    6.35
   0  22   2  142.67    6.63
   0  22  -2  148.76    6.71
   0  22  -2  148.67    6.70
   0  22   3    0.22    1.50
   0  22  -3   -1.31    1.47
   0  22  -3    1.49    1.36
   0  22  -3    0.21    1.58
   0  22  -4   57.05    3.89
   0  22  -4   63.38    4.02
   0  22   4   69.66    4.24
   0  22  -5   13.90    2.01
   0 -22   5   14.99    2.01
   0  22   5   12.91    2.04
   0  22  -5   15.74    2.13
   0 -22   6    3.10    1.45
   0  22   6    3.92    1.41
   0  22  -6    3.95    1.41
   0  22   7   48.06    3.24
   0  22   7   49.21    3.25
   0  22   8   14.96    1.84
   0  22  -8   14.19    1.68
   0  22  -9   43.06    2.49
   0  22  -9   44.87    2.57
   0 -22  -9   41.75    2.55
   0  23   0    0.20    1.29
   0  23   0    1.16    1.31
   0  23   1    6.11    1.65
   0  23  -1    4.69    1.58
   0  23  -1    6.28    1.62
   0  23   1    4.42    1.60
   0  23   2   80.72    4.45
   0  23  -2   78.80    4.30
   0  23   3   15.53    2.14
   0  23  -3   19.64    2.29
   0  23  -3   16.27    2.13
   0  23   4  145.16    6.02
   0  23  -4  146.08    5.95
   0  23   5    9.55    1.75
   0  23  -5   13.27    1.54
   0  23   6   84.22    4.08
   0  23  -6   73.29    3.56
   0  23  -7    5.36    1.15
   0 -23  -8   79.45    3.52
   0  24   0   40.01    2.80
   0  24   0   32.30    2.64
   0  24  -1    9.16    1.58
   0  24   1   11.60    1.73
   0 -24  -1    9.98    1.46
   0  24   1    9.17    1.64
   0  24  -1    8.95    1.60
   0  24   2   32.08    2.58
   0  24   2   28.58    2.49
   0  24   3    6.33    1.47
   0  24  -3    7.90    1.46
   0  24   3    8.39    1.55
   0  24   4   15.08    1.81
   0  25   0   -0.11    0.99
   0  25   1    0.11    0.94
   0  25  -1    0.22    0.97
   0  25  -2   29.58    2.06
   0  25   2   28.22    2.08
   0  25   3   27.92    1.97
   0  25   4   59.56    2.81
   1   0 -19  112.40    4.41
   1   0 -19  116.56    4.47
   1   0 -19  113.16    4.42
   1   0 -18   -0.68    1.24
   1   0 -18    0.81    1.11
   1   0 -18   -0.67    1.29
   1   0 -18   -1.01    1.35
   1   0 -18   -0.97    1.32
   1   0 -18   -0.32    1.22
   1   0 -17  751.38   21.68
   1   0 -17  738.19   21.72
   1   0 -17  774.14   21.35
   1   0 -17  737.44   21.75
   1   0 -17  738.46   21.48
   1   0 -17  743.84   21.53
   1   0 -16    1.26    1.45
   1   0 -16    2.61    1.67
   1   0 -16    2.09    1.65
   1   0 -16    0.53    1.53
   1   0 -16    0.75    1.50
   1   0 -16    1.34    1.62
   1   0 -15  535.09   24.29
   1   0 -15  541.67   17.31
   1   0 -15  534.36   17.20
   1   0 -15  472.51   23.69
   1   0 -15  483.50   16.02
   1   0 -14    0.56    1.80
   1   0 -14    1.41    1.73
   1   0 -14   -1.81    3.62
   1   0 -14    0.87    2.72
   1   0 -14    2.66    1.93
   1   0 -14    3.34    1.76
   1   0 -13  372.91   20.18
   1   0 -13  420.43   14.47
   1   0 -13  409.65   13.66
   1   0 -13  411.34   13.95
   1   0 -13  386.75   20.16
   1   0 -13  404.29   14.26
   1   0 -13  421.73   14.26
   1   0 -13  405.77   14.10
   1   0 -13  396.25   13.94
   1   0 -13  392.88   14.10
   1   0 -12    2.32    2.18
   1   0 -12    3.46    1.57
   1   0 -12   -1.05    1.60
   1   0 -12   -1.60    3.29
   1   0 -12    1.46    1.71
   1   0 -12    4.33    1.94
   1   0 -12    2.42    1.72
   1   0 -12   -0.25    1.55
   1   0 -12    1.53    2.60
   1   0 -12    2.65    1.83
   1   0 -11   48.65    6.36
   1   0 -11   38.08    3.24
   1   0 -11   43.57    3.48
   1   0 -11   43.16    3.37
   1   0 -11   34.33    5.22
   1   0 -11   42.91    5.75
   1   0 -11   45.75    3.56
   1   0 -11   34.60    3.28
   1   0 -11   41.85    3.49
   1   0 -11   37.65    3.26
   1   0 -11   37.74    3.11
   1   0 -10    2.50    2.50
   1   0 -10    3.80    1.46
   1   0 -10    0.81    1.39
   1   0 -10    0.18    1.26
   1   0 -10    1.79    2.32
   1   0 -10   -0.19    1.58
   1   0 -10    1.69    1.35
   1   0 -10    1.96    1.45
   1   0 -10    0.36    1.37
   1   0 -10    2.37    2.30
   1   0 -10    3.11    1.68
   1   0 -10    1.13    1.42
   1   0 -10    3.06    1.36
   1   0  -9   72.61    4.01
   1   0  -9   71.21    4.02
   1   0  -9   72.80    6.53
   1   0  -9   73.38    3.89
   1   0  -9   78.17    3.91
   1   0  -9   76.43    3.99
   1   0  -9   71.44    3.90
   1   0  -9   73.08    3.79
  -1   0   9   72.64    5.05
   1   0  -9   68.94    3.96
   1   0  -9   75.20    3.89
   1   0  -9   71.66    3.92
   1   0  -8   -1.71    1.93
   1   0  -8   -0.15    1.15
   1   0  -8   -0.13    1.21
  -1   0   8    1.59    1.34
   1   0  -8    0.39    1.12
   1   0  -8    1.55    1.10
   1   0  -8   -0.43    2.07
   1   0  -8   -0.15    1.11
   1   0  -8    1.81    2.09
   1   0  -8    1.14    1.15
   1   0  -8   -0.55    1.16
   1   0  -8    1.47    1.09
  -1   0   8    0.49    1.49
   1   0  -7 1110.12   32.67
   1   0  -7 1103.79   32.74
   1   0  -7 1120.77   28.86
   1   0  -7 1102.55   28.81
  -1   0   7 1139.03   30.66
   1   0  -7 1122.44   28.93
  -1   0   7 1136.32   29.13
   1   0  -7 1160.68   33.31
   1   0  -6    4.08    2.07
  -1   0   6    4.62    1.15
  -1   0   6    4.47    1.52
  -1   0   6    4.45    1.15
   1   0  -6   -0.59    1.66
   1   0  -6    4.32    1.91
   1   0  -5 2030.52   51.46
  -1   0   5 2003.05   49.29
   1   0  -5 2038.35   51.41
  -1   0   5 1946.07   49.71
   1   0  -5 1903.71   51.34
   1   0  -5 2029.99   51.51
   1   0  -5 1970.62   51.25
   1   0  -4   -0.55    1.44
   1   0  -4    4.53    1.73
   1   0  -4    2.19    1.49
   1   0  -4    0.77    1.48
   1   0  -4    3.34    1.56
   1   0  -3 1057.80   26.97
   1   0  -3 1013.64   26.98
   1   0  -3 1019.39   27.04
   1   0  -3 1027.22   26.93
   1   0  -3 1033.37   26.87
   1   0  -2    1.37    0.91
   1   0  -2    1.53    0.96
   1   0  -2    1.64    0.96
   1   0  -2    1.98    0.92
   1   0  -2    0.50    0.93
   1   0  -1 1493.84   35.70
   1   0  -1 1440.26   35.58
   1   0  -1 1450.98   35.60
   1   0  -1 1464.30   35.65
   1   0  -1 1409.13   35.63
   1   0   0    4.36    0.77
   1   0   0    4.00    0.75
   1   0   0    4.87    0.82
   1   0   0    3.70    0.73
   1   0   1 6457.93  154.20
   1   0   2    5.30    1.23
   1   0   3   40.31    2.75
   1   0   4    0.70    1.37
  -1   0  -5 1276.31   35.01
   1   0   5 1300.54   34.14
  -1   0  -5 1249.65   34.87
  -1   0  -5 1282.47   35.39
  -1   0  -6    0.32    1.73
   1   0   6    0.23    0.89
   1   0   6    2.77    1.56
  -1   0  -6    1.40    2.04
  -1   0  -6    1.92    1.74
  -1   0  -7   41.61    2.56
  -1   0  -7   42.16    2.71
   1   0   7   35.79    3.58
  -1   0  -7   41.87    4.33
   1   0   7   39.38    2.20
  -1   0  -7   42.93    4.54
  -1   0  -7   38.28    4.25
  -1   0  -8    0.17    1.21
  -1   0  -8    0.73    1.07
   1   0   8    1.11    0.91
  -1   0  -8    1.94    1.29
  -1   0  -8   -0.31    1.18
   1   0   8    1.71    1.52
  -1   0  -8    0.15    1.18
  -1   0  -9   21.83    2.30
  -1   0  -9   33.00    4.46
  -1   0  -9   26.98    2.44
  -1   0  -9   29.74    2.59
  -1   0  -9   32.26    4.42
  -1   0  -9   27.35    4.26
  -1   0  -9   28.90    2.63
   1   0   9   26.18    3.46
  -1   0  -9   28.43    2.57
  -1   0  -9   25.99    2.46
  -1   0  -9   29.35    2.43
  -1   0 -10    2.04    1.40
  -1   0 -10    0.63    1.38
  -1   0 -10    1.26    2.15
  -1   0 -10    0.62    1.45
  -1   0 -10   -0.62    1.44
  -1   0 -10    0.67    2.19
  -1   0 -10   -0.20    1.37
  -1   0 -10   -1.26    2.21
  -1   0 -10    1.74    1.28
  -1   0 -10   -0.18    1.28
  -1   0 -11 1091.20   30.69
  -1   0 -11 1153.97   30.58
  -1   0 -11 1132.38   38.04
  -1   0 -11 1104.50   30.44
  -1   0 -11 1098.46   29.82
  -1   0 -11 1087.83   38.27
  -1   0 -11 1110.40   30.62
  -1   0 -11 1140.51   30.51
  -1   0 -11 1081.20   30.16
  -1   0 -11 1017.06   37.10
  -1   0 -12    1.60    2.26
  -1   0 -12    1.55    1.52
  -1   0 -12    0.26    1.53
  -1   0 -12    1.41    1.48
  -1   0 -12    0.52    1.44
  -1   0 -12    0.48    1.57
  -1   0 -12    0.80    2.70
  -1   0 -12    1.36    1.72
  -1   0 -12    1.10    1.46
  -1   0 -12   -3.37    3.47
  -1   0 -13  284.73   11.52
  -1   0 -13  291.73   17.20
  -1   0 -13  295.57   10.77
  -1   0 -13  297.99   11.42
  -1   0 -13  301.89   11.59
  -1   0 -13  292.41   11.27
  -1   0 -13  314.48   17.95
  -1   0 -13  291.15   10.98
  -1   0 -13  300.41   17.30
  -1   0 -13  317.75   11.53
  -1   0 -14   -2.76    3.24
  -1   0 -14    0.25    1.58
  -1   0 -14   -0.87    2.97
  -1   0 -14    0.60    1.70
  -1   0 -14    2.63    2.62
  -1   0 -14    3.92    1.92
  -1   0 -14   -0.57    1.60
  -1   0 -15  111.95    5.84
  -1   0 -15  106.76    6.26
  -1   0 -15  111.91    6.16
  -1   0 -15  129.54   10.85
  -1   0 -15  109.60   10.13
  -1   0 -15  114.42    6.30
  -1   0 -15  112.09    6.17
  -1   0 -15  109.48   10.10
  -1   0 -15  111.06    6.06
  -1   0 -16   -0.43    1.52
  -1   0 -16   -0.25    1.42
  -1   0 -16   -0.76    1.50
  -1   0 -16    1.00    1.62
  -1   0 -16   -0.70    1.50
  -1   0 -16    0.24    1.42
  -1   0 -16   -1.16    1.53
  -1   0 -17    9.10    1.86
  -1   0 -17    8.23    1.81
  -1   0 -17    8.44    1.79
  -1   0 -17    6.48    1.68
  -1   0 -17    7.73    1.82
  -1   0 -17    6.65    1.54
  -1   0 -18    0.43    1.09
  -1   0 -18   -0.29    1.17
  -1   0 -18    0.69    0.97
  -1   0 -18    0.15    1.14
  -1   0 -18   -0.70    1.08
   1  -1 -19   65.68    3.14
   1   1 -19   64.67    3.10
   1   1 -19   70.37    3.21
   1  -1 -19   60.64    3.07
   1  -1 -19   71.83    3.25
   1   1 -18   98.41    4.64
   1  -1 -18  103.84    4.82
   1   1 -18   95.05    4.70
   1  -1 -18   97.76    4.76
   1   1 -18   95.43    4.59
   1  -1 -18   94.37    4.58
   1  -1 -18   98.96    4.67
   1   1 -18  100.64    4.67
   1  -1 -18   98.53    4.73
   1   1 -18   90.65    4.64
   1   1 -18   93.54    4.41
   1  -1 -18   91.63    4.24
   1   1 -17   33.44    3.14
   1  -1 -17   32.85    3.17
   1  -1 -17   28.62    2.84
   1   1 -17   38.70    3.17
   1  -1 -17   37.09    3.31
   1   1 -17   33.76    3.17
   1  -1 -17   31.48    3.00
   1   1 -17   34.30    3.11
   1   1 -17   36.28    3.16
   1  -1 -17   32.99    3.07
   1  -1 -17   27.39    2.91
   1   1 -17   31.50    3.07
   1  -1 -16    6.96    2.06
   1   1 -16    7.91    2.04
   1  -1 -16   11.11    2.38
   1   1 -16   10.23    2.23
   1  -1 -16    8.75    2.16
   1   1 -16    9.91    2.26
   1   1 -16   12.29    2.21
   1  -1 -16    9.57    2.21
   1   1 -16   12.06    2.33
   1  -1 -16   12.88    2.43
   1  -1 -16    9.34    2.19
   1   1 -16    9.61    2.29
   1   1 -15   -0.29    1.68
   1  -1 -15    1.47    1.90
   1  -1 -15    2.57    3.02
   1   1 -15    3.41    2.90
   1  -1 -15    5.47    1.96
   1   1 -15    0.29    1.75
   1  -1 -15    2.65    1.75
   1   1 -15    1.02    1.71
   1  -1 -15   -0.89    2.91
   1   1 -15    3.56    3.14
   1   1 -14   19.79    2.88
   1  -1 -14   28.74    3.27
   1  -1 -14   26.00    3.18
   1   1 -14   25.63    3.19
   1  -1 -14   28.05    5.75
   1   1 -14   22.61    5.36
   1  -1 -14   25.90    3.17
   1   1 -14   28.27    3.25
   1  -1 -14   20.60    3.11
   1   1 -14   25.56    3.15
   1  -1 -14   19.10    4.81
   1   1 -14   20.78    5.13
   1  -1 -13  292.09   10.87
   1   1 -13  285.48   10.84
   1  -1 -13  260.98   16.05
   1   1 -13  281.88   16.54
   1   1 -13  255.43   10.66
   1  -1 -13  261.37   10.75
   1   1 -13  275.43   10.65
   1  -1 -13  275.70   10.70
   1   1 -13  289.81   16.96
   1  -1 -13  272.52   16.65
   1  -1 -13  268.53   10.80
   1   1 -13  263.59   10.66
   1  -1 -13  271.30   10.82
   1   1 -13  263.88   10.64
   1  -1 -13  264.16   10.46
   1  -1 -13  265.89   10.29
   1   1 -13  273.42   10.42
   1  -1 -13  261.33   10.50
   1   1 -13  276.45   10.62
   1   1 -12  338.85   12.14
   1  -1 -12  358.59   12.27
   1  -1 -12  297.97   16.90
   1   1 -12  340.04   17.65
   1   1 -12  331.14   12.25
   1  -1 -12  332.83   12.24
   1   1 -12  333.64   17.71
   1  -1 -12  329.56   17.62
   1   1 -12  341.29   11.82
   1  -1 -12  321.52   11.85
   1   1 -12  343.99   12.10
   1   1 -12  347.94   12.03
   1  -1 -12  368.13   12.21
   1  -1 -12  328.44   12.18
   1   1 -12  333.43   12.15
   1  -1 -12  327.82   12.09
   1   1 -12  335.52   12.15
   1  -1 -12  331.16   17.89
   1   1 -12  346.33   18.22
   1  -1 -12  325.28   11.92
   1   1 -12  348.63   12.07
   1  -1 -11  300.10   10.61
   1   1 -11  312.10   10.69
   1  -1 -11  296.58   10.71
   1   1 -11  308.87   10.88
   1   1 -11  290.60   15.49
   1  -1 -11  294.67   15.55
   1   1 -11  301.78   10.57
   1   1 -11  292.80   10.63
   1  -1 -11  313.49   10.81
   1   1 -11  303.82   10.49
   1   1 -11  307.81   10.72
   1  -1 -11  290.43   10.57
   1  -1 -11  289.67   10.78
   1   1 -11  295.71   10.86
   1   1 -11  306.67   15.93
   1  -1 -11  273.43   15.16
   1   1 -11  300.73   10.81
   1  -1 -11  289.56   10.75
   1   1 -11  302.04   16.05
   1  -1 -11  286.25   15.77
   1   1 -11  289.74   10.73
   1  -1 -11  297.52   10.89
   1   1 -10  422.64   13.54
   1  -1 -10  430.57   13.67
   1   1 -10  424.12   13.61
   1  -1 -10  408.71   18.34
   1   1 -10  392.16   17.95
   1   1 -10  440.50   13.32
   1  -1 -10  436.05   13.39
   1   1 -10  419.05   13.24
   1  -1 -10  443.50   13.54
   1  -1 -10  401.95   18.04
   1   1 -10  385.68   17.89
   1   1 -10  425.06   13.24
   1   1 -10  434.39   13.27
   1   1 -10  434.94   13.45
   1  -1 -10  426.46   13.04
   1  -1 -10  435.98   13.45
   1  -1 -10  422.73   13.37
   1   1 -10  428.12   13.39
   1   1 -10  432.48   13.26
   1   1 -10  417.83   13.47
   1  -1 -10  425.51   13.57
   1   1 -10  425.24   18.79
   1  -1 -10  423.88   18.78
   1   1 -10  406.29   13.43
   1  -1 -10  417.23   13.57
   1   1  -9   76.22    4.18
   1  -1  -9   79.82    4.24
   1   1  -9   79.10    4.23
   1  -1  -9   78.21    4.16
   1   1  -9   75.90    3.96
   1  -1  -9   76.97    3.93
   1   1  -9   73.53    3.95
   1  -1  -9   66.17    3.91
   1   1  -9   77.30    4.07
   1  -1  -9   75.78    4.04
   1  -1  -9   79.10    3.91
   1   1  -9   76.97    3.98
   1   1  -9   91.80    4.19
   1  -1  -9   77.44    4.08
   1   1  -9   76.31    4.02
   1   1  -9   82.28    4.23
   1  -1  -9   71.86    4.05
   1  -1  -9   74.45    6.72
   1   1  -9   86.29    7.07
   1   1  -9   84.20    4.17
   1  -1  -9   77.36    4.06
  -1   1   9   70.43    5.23
   1  -1  -8   45.77    2.84
   1   1  -8   44.52    2.88
   1  -1  -8   46.35    2.89
   1   1  -8   52.70    3.03
   1   1  -8   43.97    2.89
   1  -1  -8   46.97    2.99
   1   1  -8   49.37    3.12
   1  -1  -8   51.17    3.17
   1  -1  -8   44.84    2.93
   1   1  -8   46.27    3.00
   1  -1  -8   57.00    5.15
   1   1  -8   49.20    4.76
   1   1  -8   43.03    4.75
   1  -1  -8   48.80    4.98
   1  -1  -8   53.37    5.18
   1   1  -8   45.60    2.92
   1  -1  -8   45.27    2.94
   1   1  -8   47.93    2.91
  -1  -1   8   47.25    3.76
  -1   1   8   42.28    3.91
  -1  -1   8   43.61    3.52
  -1  -1   7  104.19    4.41
   1  -1  -7  103.58    4.34
   1   1  -7  104.83    4.35
   1  -1  -7   81.43    5.88
   1   1  -7   97.55    6.43
   1   1  -7  104.52    6.50
   1  -1  -7  101.84    6.51
  -1  -1   7  106.95    5.11
  -1   1   7   98.81    5.52
   1   1  -7  106.04    6.75
   1  -1  -7  100.43    6.65
   1  -1  -7   99.84    4.34
   1   1  -7  104.61    4.43
   1   1  -7  101.04    4.18
   1   1  -7  102.51    4.34
   1   1  -6  336.53   12.36
   1  -1  -6  344.00   12.48
   1  -1  -6  332.90   12.55
   1   1  -6  310.61   12.29
   1   1  -6  323.25   12.22
   1  -1  -6  306.45   12.08
  -1  -1   6  327.05   10.43
  -1   1   6  326.07   11.23
  -1  -1   6  334.65    9.69
  -1   1   6  344.04   10.40
  -1   1   6  324.26   10.60
  -1   1   5   94.77    4.76
  -1   1   5   96.69    4.41
  -1   1   5   95.17    4.29
   1   1  -5   92.89    5.32
   1  -1  -5   91.44    5.26
   1   1  -5   97.33    5.30
   1  -1  -5   91.78    5.21
   1   1  -5   92.26    5.43
   1  -1  -5   95.33    5.40
   1  -1  -5   96.39    5.31
   1   1  -5   89.62    5.18
  -1  -1   5  100.13    4.19
   1   1  -5  100.93    5.54
   1  -1  -5  107.28    5.61
  -1   1   4  220.97    7.72
  -1   1   4  216.54    7.31
   1   1  -4  228.97    8.26
   1  -1  -4  221.63    8.23
   1   1  -4  210.83    8.05
   1  -1  -4  221.13    8.14
   1   1  -4  218.53    8.18
   1  -1  -4  225.07    8.26
   1  -1  -4  229.88    8.24
   1   1  -4  220.08    8.14
   1   1  -4  228.08    8.36
   1  -1  -4  235.08    8.44
  -1  -1   4  225.31    6.86
   1   1  -3   11.53    1.78
   1  -1  -3    9.87    1.61
   1   1  -3   10.38    1.79
   1  -1  -3   12.66    1.72
   1  -1  -3   11.41    1.73
   1   1  -3   11.61    1.80
  -1   1   3    8.10    1.44
   1   1  -3    9.12    1.68
   1  -1  -3   13.99    1.81
   1   1  -3   11.87    1.73
   1  -1  -3   12.04    1.70
   1  -1  -2 2308.75   55.80
   1   1  -2 2288.75   55.77
  -1   1   2 2244.98   55.80
   1  -1  -2 2279.05   55.75
   1   1  -2 2242.03   55.75
   1   1  -2 2291.13   55.71
   1  -1  -2 2277.53   55.71
   1  -1  -2 2266.03   55.72
   1   1  -2 2235.78   55.72
   1  -1  -2 2340.27   55.84
   1   1  -2 2298.11   55.82
   1   1  -1 1015.47   25.49
   1  -1  -1 1056.61   25.92
   1   1  -1 1060.59   25.94
   1   1  -1 1062.31   25.91
   1  -1  -1 1013.88   25.85
   1  -1  -1 1031.02   25.93
   1   1  -1 1043.99   25.95
   1   1  -1 1046.52   25.96
   1  -1  -1 1054.03   25.94
   1   1  -1 1040.59   25.87
  -1   1   1 1034.66   26.10
   1  -1  -1 1032.90   25.85
  -1   1   0 1621.71   38.64
   1  -1   0 1604.00   38.71
   1   1   0 1613.75   38.70
   1  -1   0 1536.61   38.71
   1   1   0 1597.29   38.79
   1   1   0 1606.52   38.74
   1   1   0 1554.36   38.71
   1  -1   0 1563.17   38.73
   1  -1   1  322.26    9.07
   1   1   1  319.32    9.21
  -1   1  -2  722.46   17.69
   1  -1   2  726.04   19.01
   1   1   2  712.06   19.27
  -1  -1  -3  287.39    7.67
   1  -1   3  294.56    9.14
   1   1   3  285.46    9.41
  -1  -1  -4  150.01    4.37
   1   1   4  140.40    6.26
  -1  -1  -5  764.83   22.93
  -1   1  -5  766.29   22.93
  -1  -1  -5  753.09   22.52
  -1   1  -5  757.75   22.47
  -1  -1  -5  755.63   22.49
  -1   1  -5  744.81   22.41
   1  -1   5  741.49   21.40
   1   1   5  780.36   21.98
   1   1   6  905.83   26.16
   1  -1   6  862.87   25.42
  -1  -1  -6  906.84   26.96
  -1   1  -6  905.18   26.95
  -1   1  -6  947.02   27.63
  -1  -1  -6  892.01   27.36
   1  -1   6  907.44   22.98
  -1   1  -6  914.26   27.05
  -1  -1  -6  927.67   27.17
   1  -1   7  275.22    8.03
   1   1   7  262.77    7.73
  -1   1  -7  261.53    8.42
  -1  -1  -7  251.84    8.31
  -1   1  -7  272.37    8.44
  -1  -1  -7  266.86    8.58
  -1   1  -7  254.38    8.49
  -1   1  -7  276.24   11.83
  -1  -1  -7  265.67   11.71
   1   1   7  261.66   10.85
   1  -1   7  271.50   10.49
  -1   1  -7  273.33   12.18
  -1  -1  -7  264.32   12.06
  -1   1  -7  260.85   11.70
  -1  -1  -7  267.61   11.76
  -1  -1  -8  120.57    5.18
  -1   1  -8  120.89    5.21
   1  -1   8  125.24    6.81
   1   1   8  127.18    7.31
  -1  -1  -8  128.70    5.23
  -1  -1  -8  120.86    5.21
  -1   1  -8  125.09    5.16
  -1  -1  -8  118.32    5.33
  -1   1  -8  120.35    5.33
  -1   1  -8  124.18    5.29
  -1  -1  -8  124.80    5.33
  -1   1  -8  131.04    5.31
  -1  -1  -8  124.44    5.23
   1  -1   8  127.59    4.73
   1   1   8  122.02    4.45
   1  -1   9   83.88    3.85
  -1  -1  -9   87.41    7.47
  -1   1  -9   70.48    6.91
  -1  -1  -9   96.07    4.67
  -1   1  -9   85.98    4.38
  -1   1  -9   90.05    7.26
  -1  -1  -9   87.28    7.28
  -1   1  -9   86.02    4.48
  -1  -1  -9   87.78    4.16
  -1  -1  -9   88.17    4.48
  -1  -1  -9   88.13    4.53
  -1   1  -9   91.17    4.54
  -1   1  -9   83.28    4.55
  -1  -1  -9   88.44    4.68
   1  -1   9   89.67    6.03
  -1   1  -9   88.64    7.19
  -1  -1  -9   98.74    7.52
  -1  -1  -9   89.37    4.44
  -1  -1  -9   85.96    4.56
  -1   1  -9   86.11    4.53
  -1   1 -10  138.55    6.50
  -1  -1 -10  139.32    6.47
  -1  -1 -10  149.12    6.27
  -1  -1 -10  146.70    6.42
  -1   1 -10  144.45    6.36
  -1   1 -10  153.29    6.37
  -1   1 -10  130.33    9.95
  -1  -1 -10  118.98    9.54
  -1   1 -10  138.18    6.23
  -1  -1 -10  138.35    6.29
  -1   1 -10  133.81    9.67
  -1  -1 -10  144.08   10.07
  -1  -1 -10  139.31    6.30
  -1  -1 -10  144.11    5.96
  -1   1 -10  141.35    6.09
  -1   1 -10  145.00    6.41
  -1   1 -10  130.45    9.57
  -1  -1 -10  125.27    9.47
  -1   1 -10  146.79    6.53
  -1  -1 -10  138.89    6.41
   1   1  10  132.01    8.48
  -1   1 -11    3.07    1.53
  -1  -1 -11    3.33    1.60
  -1   1 -11    2.81    1.59
  -1  -1 -11    2.38    1.69
  -1   1 -11    0.76    2.27
  -1  -1 -11    0.76    2.49
  -1  -1 -11    5.78    2.64
  -1  -1 -11    3.98    1.64
  -1   1 -11    3.49    1.69
  -1   1 -11    1.44    2.14
  -1   1 -11    1.41    1.52
  -1  -1 -11    4.96    1.71
  -1   1 -11    2.22    1.54
  -1  -1 -11    2.72    1.56
  -1  -1 -11    5.19    1.85
  -1   1 -11    2.73    1.53
  -1   1 -11    1.26    1.43
  -1  -1 -11    6.58    1.79
  -1   1 -11   -0.72    2.86
  -1  -1 -11    2.15    2.53
   1   1  11    1.02    2.76
  -1   1 -12  106.02    5.81
  -1  -1 -12  103.58    6.04
  -1   1 -12   98.66    5.90
  -1  -1 -12   99.60    9.31
  -1   1 -12  115.05    9.94
  -1   1 -12  101.27    9.43
  -1  -1 -12  105.08    9.55
  -1  -1 -12  116.62    6.15
  -1   1 -12  115.15    6.15
  -1  -1 -12  116.97    6.08
  -1   1 -12  102.98    5.79
  -1   1 -12  116.72    6.08
  -1  -1 -12  100.77    5.75
  -1  -1 -12  105.36    5.38
  -1   1 -12  113.59    5.77
  -1   1 -12   91.03    9.21
  -1  -1 -12  106.32    9.91
  -1  -1 -12  110.20    5.99
  -1   1 -12  111.33    5.93
  -1  -1 -12  109.68    5.75
  -1   1 -13  136.54    7.11
  -1  -1 -13  122.89    6.79
  -1   1 -13  111.44   10.32
  -1  -1 -13  115.32   10.35
  -1   1 -13  117.06   10.60
  -1  -1 -13  129.80   11.06
  -1   1 -13  126.86    6.85
  -1  -1 -13  131.06    6.91
  -1  -1 -13  127.31    6.70
  -1   1 -13  131.13    6.71
  -1  -1 -13  135.91    6.93
  -1   1 -13  125.06    6.65
  -1  -1 -13  124.45    6.10
  -1   1 -13  120.88    6.24
  -1  -1 -13  125.18   11.10
  -1   1 -13  154.71   12.29
  -1   1 -13  134.82    6.69
  -1  -1 -13  130.97    6.45
  -1   1 -13  141.18    6.91
  -1  -1 -13  137.93    6.85
  -1   1 -14  105.12   10.12
  -1  -1 -14  110.81   10.48
  -1  -1 -14  130.81    6.86
  -1   1 -14  112.65    6.42
  -1   1 -14  109.16   10.17
  -1  -1 -14  121.26   10.59
  -1   1 -14  107.96    6.25
  -1  -1 -14  110.99    6.26
  -1   1 -14  103.76    5.72
  -1  -1 -14  106.41   10.32
  -1   1 -14   92.56    9.76
  -1   1 -14  117.70    6.35
  -1  -1 -14  115.94    6.30
  -1  -1 -14  117.19    6.00
  -1   1 -14  117.21    6.18
  -1  -1 -15  102.07    5.94
  -1   1 -15  104.60    6.00
  -1  -1 -15   98.47    5.80
  -1   1 -15  101.53    5.82
  -1   1 -15   78.13    8.54
  -1  -1 -15   90.13    9.03
  -1  -1 -15   91.73    5.68
  -1   1 -15   92.02    5.73
  -1  -1 -15   92.50    9.33
  -1   1 -15   86.91    9.04
  -1  -1 -15  105.01    5.84
  -1   1 -15  113.09    5.97
  -1  -1 -15   95.47    5.35
  -1   1 -15  109.48    5.69
  -1  -1 -15   94.38    9.61
  -1   1 -15  103.06    9.88
  -1   1 -15   97.36    5.66
  -1  -1 -15   96.15    5.63
  -1  -1 -16  233.48    9.45
  -1   1 -16  238.57    9.49
  -1  -1 -16  232.00    8.65
  -1   1 -16  225.67    8.84
  -1   1 -16  232.40    9.40
  -1  -1 -16  239.40    9.56
  -1   1 -16  238.11    9.33
  -1  -1 -16  235.08    9.32
  -1  -1 -16  235.03    9.34
  -1   1 -16  251.55    9.43
  -1   1 -16  253.50    9.42
  -1  -1 -16  246.25    9.24
  -1  -1 -16  221.64    9.35
  -1   1 -16  249.01    9.69
  -1  -1 -17   50.98    3.60
  -1   1 -17   60.17    3.80
  -1   1 -17   55.99    3.66
  -1  -1 -17   56.42    3.67
  -1  -1 -17   56.41    3.76
  -1   1 -17   54.31    3.68
  -1  -1 -17   54.24    3.73
  -1   1 -17   57.96    3.82
  -1  -1 -17   57.96    3.85
  -1   1 -17   54.19    3.74
  -1   1 -17   56.69    3.39
  -1   1 -18  173.63    6.57
  -1  -1 -18  177.48    6.62
  -1  -1 -18  185.15    6.67
  -1   1 -18  177.79    6.51
  -1   1 -18  176.39    6.59
  -1  -1 -18  180.48    6.65
  -1   1 -18  181.87    6.51
  -1  -1 -18  174.89    6.46
  -1  -1 -18  169.78    6.42
  -1   1 -18  172.88    6.45
   1   2 -19    3.38    1.04
   1  -2 -19    3.60    0.98
   1  -2 -19    2.43    1.00
   1  -2 -19    2.48    1.03
   1   2 -18  263.59    8.87
   1  -2 -18  242.46    8.72
   1   2 -18  244.53    8.71
   1  -2 -18  252.95    8.80
   1  -2 -18  255.35    8.85
   1   2 -18  247.40    8.52
   1   2 -18  254.94    8.63
   1  -2 -18  259.91    8.71
   1  -2 -18  263.11    8.75
   1   2 -18  253.43    8.67
   1   2 -18  257.28    8.52
   1  -2 -17   91.89    4.95
   1   2 -17   82.71    4.75
   1   2 -17   88.50    4.85
   1  -2 -17   88.63    4.68
   1   2 -17   82.47    4.80
   1  -2 -17   93.44    5.13
   1   2 -17   89.46    5.05
   1  -2 -17   86.36    4.98
   1  -2 -17   93.40    5.07
   1   2 -17   92.76    5.08
   1   2 -17   90.80    4.91
   1  -2 -17   96.25    5.03
   1   2 -16  681.24   20.39
   1  -2 -16  663.13   20.33
   1   2 -16  681.06   20.24
   1  -2 -16  648.74   20.31
   1  -2 -16  633.16   19.50
   1   2 -16  663.75   20.05
   1  -2 -16  647.51   20.01
   1   2 -16  686.60   20.22
   1  -2 -16  672.18   19.81
   1   2 -16  660.84   20.31
   1  -2 -16  685.35   20.45
   1  -2 -16  655.91   20.13
   1   2 -16  678.17   20.18
   1   2 -15   49.11    4.13
   1  -2 -15   43.38    3.92
   1   2 -15   45.04    3.76
   1  -2 -15   40.49    3.70
   1  -2 -15   51.16    7.28
   1   2 -15   49.36    7.13
   1  -2 -15   39.01    6.53
   1   2 -15   46.34    6.54
   1   2 -15   47.56    4.09
   1  -2 -15   47.32    4.06
   1   2 -14  362.50   13.03
   1  -2 -14  359.02   13.03
   1  -2 -14  359.48   13.37
   1   2 -14  374.61   13.30
   1   2 -14  342.87   13.00
   1  -2 -14  371.43   13.04
   1  -2 -14  370.37   13.20
   1   2 -14  372.14   13.20
   1   2 -14  380.12   20.11
   1  -2 -14  332.82   19.23
   1  -2 -14  348.34   19.07
   1   2 -14  341.04   18.95
   1  -2 -13    5.83    1.95
   1   2 -13    6.10    1.98
   1  -2 -13   10.43    2.29
   1   2 -13    8.97    2.24
   1  -2 -13    4.02    2.00
   1   2 -13    5.85    1.95
   1  -2 -13    5.94    2.00
   1   2 -13    7.88    2.13
   1   2 -13    8.95    2.07
   1  -2 -13    9.12    2.17
   1  -2 -13    8.21    2.17
   1   2 -13    9.53    2.33
   1  -2 -13    9.09    2.14
   1   2 -13    6.94    3.47
   1  -2 -13    6.94    3.66
   1  -2 -13   10.60    2.18
   1   2 -13    8.38    2.05
   1  -2 -13   15.82    4.30
   1   2 -13    4.97    3.03
   1  -2 -12   29.98    3.19
   1   2 -12   28.78    3.20
   1  -2 -12   25.75    3.10
   1   2 -12   21.11    2.80
   1   2 -12   28.17    3.05
   1  -2 -12   31.67    3.30
   1  -2 -12   27.12    2.97
   1   2 -12   28.19    2.97
   1  -2 -12   27.25    5.33
   1   2 -12   26.43    5.05
   1  -2 -12   34.86    5.50
   1   2 -12   29.19    5.36
   1  -2 -12   26.44    3.00
   1   2 -12   30.51    3.06
   1  -2 -12   28.05    3.00
   1  -2 -12   23.00    4.73
   1   2 -12   22.88    4.87
   1   2 -12   28.67    3.05
   1   2 -12   34.25    3.23
   1   2 -12   25.51    3.00
   1  -2 -12   27.66    3.00
   1   2 -11   58.00    4.04
   1  -2 -11   54.55    4.01
   1   2 -11   50.03    3.86
   1  -2 -11   44.03    3.73
   1   2 -11   53.99    4.05
   1  -2 -11   45.14    6.17
   1   2 -11   48.71    6.35
   1   2 -11   55.62    3.79
   1  -2 -11   53.07    3.85
   1   2 -11   48.99    3.76
   1   2 -11   58.00    3.92
   1   2 -11   52.25    3.76
   1  -2 -11   54.57    6.43
   1   2 -11   48.65    6.19
   1  -2 -11   58.94    3.99
   1   2 -11   59.40    3.90
   1   2 -11   50.10    3.69
   1   2 -11   48.31    6.08
   1  -2 -11   54.00    6.53
   1   2 -11   45.32    3.67
   1  -2 -11   59.11    4.05
   1  -2 -11   57.63    3.93
   1  -2 -11   50.25    3.78
   1   2 -11   47.85    3.69
   1   2 -10  449.51   14.46
   1  -2 -10  477.07   14.79
   1   2 -10  482.51   20.17
   1  -2 -10  462.37   19.96
   1   2 -10  471.39   14.20
   1  -2 -10  455.11   19.50
   1   2 -10  440.04   19.16
   1   2 -10  477.45   14.40
   1  -2 -10  433.77   19.27
   1   2 -10  419.68   19.03
   1   2 -10  463.44   14.37
   1  -2 -10  471.29   14.43
   1   2 -10  457.35   14.28
   1  -2 -10  474.00   14.46
   1   2 -10  479.36   14.34
   1  -2 -10  457.21   14.36
   1   2 -10  454.49   14.56
   1  -2 -10  488.38   14.78
   1   2 -10  457.36   14.58
   1   2 -10  474.63   14.47
   1   2 -10  473.14   14.38
   1  -2 -10  459.27   14.39
   1   2 -10  493.71   14.72
   1  -2 -10  482.22   14.65
   1   2  -9  104.06    4.91
   1  -2  -9  103.02    4.87
   1  -2  -9  109.81    4.70
   1   2  -9  106.18    4.86
   1  -2  -9  107.02    5.10
   1  -2  -9  108.52    8.07
   1   2  -9   89.25    7.29
   1   2  -9  111.32    4.85
   1  -2  -9  108.47    4.98
   1   2  -9  104.20    4.80
   1  -2  -9  106.58    4.94
   1   2  -9  103.21    4.84
   1   2  -9  104.77    4.96
   1  -2  -9  105.62    4.98
  -1   2   9  110.93    6.85
   1   2  -9  106.09    5.05
   1   2  -9   98.58    4.94
   1  -2  -9  104.03    4.98
   1   2  -9  100.23    4.80
   1  -2  -9   97.85    4.78
  -1  -2   8 1334.20   33.17
   1  -2  -8 1338.55   34.28
   1   2  -8 1320.79   34.26
   1   2  -8 1329.01   34.03
   1  -2  -8 1295.52   33.73
   1  -2  -8 1314.24   34.17
   1   2  -8 1339.03   34.04
   1   2  -8 1322.54   34.06
   1  -2  -8 1343.20   34.11
   1  -2  -8 1330.01   34.05
   1   2  -8 1336.51   33.99
   1   2  -8 1303.17   34.13
   1  -2  -8 1327.85   34.19
   1   2  -8 1362.08   39.10
   1  -2  -8 1373.79   39.17
   1  -2  -8 1379.22   39.23
   1   2  -8 1333.92   38.96
  -1  -2   8 1340.08   35.91
   1  -2  -8 1304.40   34.01
   1   2  -8 1327.49   34.04
  -1   2   8 1375.29   37.56
   1  -2  -7   27.79    2.26
   1   2  -7   28.62    2.31
   1   2  -7   20.41    3.29
   1  -2  -7   35.71    3.85
   1  -2  -7   29.55    2.30
   1   2  -7   28.21    2.24
   1   2  -7   26.85    3.61
   1  -2  -7   24.53    3.57
   1   2  -7   30.00    2.21
   1   2  -7   30.35    2.23
   1   2  -7   23.16    3.39
   1  -2  -7   35.06    3.96
   1  -2  -7   27.87    2.23
  -1   2   7   27.32    3.27
  -1  -2   7   31.94    2.49
   1  -2  -6 2227.55   57.21
   1   2  -6 2313.30   57.41
   1   2  -6 2183.51   56.75
   1  -2  -6 2163.30   56.78
   1   2  -6 2223.13   56.87
   1  -2  -6 2188.22   56.79
  -1   2   6 2143.93   55.09
  -1  -2   6 2115.80   52.73
  -1  -2   6 2202.14   53.74
  -1   2   6 2161.19   55.81
   1   2  -5  278.10   10.56
   1  -2  -5  278.93   10.58
   1   2  -5  301.53   10.91
   1  -2  -5  302.02   10.89
   1   2  -5  295.02   10.79
   1  -2  -5  296.23   10.80
   1   2  -5  291.48   10.58
   1  -2  -5  295.87   10.66
   1  -2  -5  306.56   10.77
   1   2  -5  286.98   10.57
  -1   2   5  285.38    9.45
  -1   2   5  295.52    9.89
  -1  -2   5  292.33    8.55
   1   2  -4  615.80   17.81
   1  -2  -4  610.58   17.76
   1   2  -4  576.54   17.72
   1  -2  -4  620.35   17.87
   1   2  -4  619.45   17.83
   1  -2  -4  625.38   17.89
   1  -2  -4  624.57   17.76
   1   2  -4  601.11   17.67
   1   2  -4  592.45   17.59
   1  -2  -4  612.53   17.67
  -1   2   4  584.42   17.30
  -1   2   4  629.28   17.05
  -1   2   4  614.12   17.32
  -1  -2   4  617.43   15.61
   1  -2  -3  951.54   25.33
   1   2  -3  951.88   25.40
   1   2  -3  950.47   25.45
   1  -2  -3  955.29   25.42
   1  -2  -3  971.56   25.43
   1   2  -3  939.17   25.39
   1   2  -3  972.22   25.34
   1  -2  -3  980.43   25.37
   1  -2  -3  953.45   25.29
   1   2  -3  970.92   25.33
  -1   2   3  988.87   25.49
  -1   2   3  957.22   25.14
  -1  -2   3  970.04   23.40
   1  -2  -2  423.34   11.50
   1   2  -2  396.54   11.41
   1   2  -2  415.55   11.52
   1  -2  -2  422.62   11.52
   1   2  -2  414.69   11.52
   1  -2  -2  392.69   11.42
  -1   2   2  402.50   11.64
  -1   2   2  387.67   11.70
   1   2  -2  414.64   11.23
  -1   2   2  405.94   10.41
   1  -2  -2  403.49   11.39
   1   2  -2  409.02   11.41
   1  -2  -1  334.39    9.45
   1   2  -1  350.23    9.52
   1   2  -1  356.50    9.03
   1  -2  -1  351.65    9.55
   1   2  -1  345.50    9.52
   1  -2  -1  344.62    9.56
   1   2  -1  361.65    9.62
   1  -2  -1  342.43    9.52
   1   2  -1  348.60    9.57
  -1   2   1  350.56   10.03
  -1   2   1  344.03   10.01
   1  -2  -1  345.87    9.48
   1  -2  -1  343.20   10.00
   1   2  -1  350.65    9.72
   1  -2   0  946.30   23.24
   1   2   0  956.00   23.28
   1   2   0  934.84   23.15
   1  -2   0  923.21   23.17
   1  -2   0  902.83   23.56
   1  -2   0  916.76   23.49
  -1   2   0  927.74   23.58
   1   2   0  939.02   23.38
   1   2   0  925.47   23.20
   1  -2   0  926.01   23.21
   1   2   1  371.04   10.67
  -1   2  -1  366.13   10.10
   1  -2   1  379.18   10.13
   1   2   2  812.71   21.61
   1  -2   2  804.06   21.01
   1  -2   3  328.22   10.03
   1   2   3  332.91   10.71
   1   2   4  318.92   10.75
   1  -2   4  312.95    9.97
  -1  -2  -4  308.55    8.94
  -1  -2  -4  306.81    8.91
  -1  -2  -5 2323.57   60.32
  -1   2  -5 2355.65   60.32
   1  -2   5 2320.52   56.86
  -1   2  -5 2378.56   60.87
  -1  -2  -5 2384.17   60.85
  -1   2  -5 2348.13   60.32
  -1  -2  -5 2330.50   60.42
   1  -2   5 2367.13   58.93
   1   2   5 2354.19   60.01
  -1  -2  -6   86.70    5.70
  -1   2  -6   76.69    5.42
   1  -2   6   82.49    3.40
  -1   2  -6   69.49    5.45
  -1  -2  -6   88.65    6.00
  -1  -2  -6   90.09    5.84
  -1   2  -6   82.03    5.55
   1  -2   6   84.31    4.75
   1   2   6   85.63    5.33
  -1  -2  -7 1034.33   30.60
  -1   2  -7 1038.67   30.54
   1   2   7  999.32   29.48
   1  -2   7  996.85   28.15
  -1   2  -7  995.47   30.77
  -1  -2  -7  958.29   30.53
   1  -2   7 1010.98   25.58
   1   2   7  996.36   25.02
  -1  -2  -7 1013.17   26.11
  -1  -2  -7 1001.78   26.14
  -1   2  -7  962.66   26.05
  -1   2  -7  978.20   30.14
  -1  -2  -7  976.26   30.15
  -1   2  -7  982.68   25.92
  -1   2  -7 1022.61   26.05
  -1   2  -8  165.81    6.41
  -1  -2  -8  169.13    6.50
  -1  -2  -8  173.07    6.70
  -1   2  -8  165.60    6.61
   1  -2   8  175.46    6.08
  -1   2  -8  168.66    6.55
  -1  -2  -8  175.19    6.64
   1   2   8  172.19    9.02
   1  -2   8  180.94    8.20
  -1  -2  -8  172.22    6.52
  -1   2  -8  175.75    6.55
  -1   2  -8  173.39    6.50
  -1  -2  -8  176.53    6.55
  -1   2  -8  171.43    6.47
  -1   2  -9    4.87    2.23
  -1  -2  -9    5.46    2.72
  -1  -2  -9    2.76    2.21
  -1   2  -9    4.36    2.24
  -1   2  -9    2.85    1.36
  -1  -2  -9    2.35    1.29
   1  -2   9    2.95    1.13
  -1   2  -9    0.58    1.99
  -1  -2  -9    4.67    2.46
  -1   2  -9    3.03    1.38
  -1  -2  -9    4.18    1.45
  -1  -2  -9    4.18    1.48
  -1   2  -9    5.23    1.52
   1  -2   9    1.66    1.69
  -1  -2  -9    2.28    1.21
  -1   2  -9    2.96    1.30
  -1  -2  -9    4.64    1.58
  -1  -2  -9    3.40    1.46
  -1   2  -9    2.57    1.37
  -1  -2  -9    4.54    1.53
  -1   2 -10  729.25   21.70
  -1  -2 -10  728.74   21.68
  -1  -2 -10  759.07   21.32
   1  -2  10  773.06   20.67
  -1  -2 -10  726.04   27.54
  -1   2 -10  746.00   27.64
  -1   2 -10  777.09   21.52
  -1   2 -10  770.24   21.70
  -1  -2 -10  767.00   21.72
  -1  -2 -10  765.39   20.94
  -1  -2 -10  787.32   28.64
  -1   2 -10  751.40   28.21
  -1   2 -10  779.28   27.91
  -1  -2 -10  717.20   27.34
  -1   2 -10  772.15   21.57
  -1  -2 -10  794.92   21.88
   1   2  10  797.30   26.33
  -1  -2 -10  758.41   21.96
  -1   2 -10  711.73   21.74
  -1  -2 -10  769.42   21.70
  -1   2 -10  747.12   21.57
  -1  -2 -11   24.71    2.65
  -1  -2 -11   25.11    2.73
  -1   2 -11   22.79    2.65
  -1  -2 -11   24.88    2.91
  -1   2 -11   24.58    2.83
  -1  -2 -11   27.46    5.12
  -1   2 -11   16.78    4.29
  -1   2 -11   22.37    2.58
  -1  -2 -11   25.54    2.52
  -1  -2 -11   25.50    2.86
  -1   2 -11   24.37    2.73
  -1   2 -11   30.70    2.96
  -1  -2 -11   31.75    3.06
  -1   2 -11   23.28    2.58
   1   2  11   26.20    4.09
  -1   2 -11   20.77    4.41
  -1   2 -11   22.53    2.67
  -1  -2 -11   26.08    4.82
  -1  -2 -11   25.15    2.73
  -1   2 -11   21.41    4.35
  -1  -2 -11   30.22    5.11
  -1   2 -12  491.57   15.92
  -1  -2 -12  519.67   16.25
  -1  -2 -12  488.26   15.53
  -1   2 -12  482.13   15.86
  -1   2 -12  496.92   16.00
  -1  -2 -12  479.85   15.05
  -1   2 -12  511.23   15.80
  -1  -2 -12  497.94   16.03
  -1   2 -12  444.99   22.31
  -1  -2 -12  516.51   23.37
  -1  -2 -12  460.15   21.97
  -1   2 -12  507.93   22.72
  -1  -2 -12  472.22   22.37
  -1   2 -12  470.72   22.13
  -1   2 -12  471.37   16.10
  -1  -2 -12  470.26   16.13
  -1   2 -12  490.31   16.12
  -1  -2 -12  510.28   16.31
  -1  -2 -12  488.12   15.93
  -1   2 -12  501.22   15.99
  -1   2 -13    0.30    1.99
  -1  -2 -13    3.29    1.99
  -1  -2 -13    1.79    2.68
  -1   2 -13   11.64    4.39
  -1   2 -13    5.21    1.80
  -1  -2 -13    5.81    2.03
  -1   2 -13    4.62    2.06
  -1   2 -13    3.81    1.80
  -1  -2 -13    5.60    2.05
  -1   2 -13    3.99    1.89
  -1  -2 -13    5.19    1.84
  -1  -2 -13    3.58    1.78
  -1   2 -13    2.55    2.66
  -1  -2 -13    0.86    2.69
  -1   2 -13    7.07    2.04
  -1  -2 -13    6.67    2.00
  -1   2 -13    6.06    1.98
  -1   2 -13    3.38    2.76
  -1  -2 -13    0.85    2.90
  -1   2 -14  286.00   17.37
  -1  -2 -14  262.66   16.72
  -1  -2 -14  268.96   16.45
  -1   2 -14  272.87   16.50
  -1   2 -14  288.37   11.12
  -1  -2 -14  265.47   11.00
  -1   2 -14  282.24   10.53
  -1   2 -14  277.48   10.89
  -1  -2 -14  286.82   11.00
  -1   2 -14  265.08   10.55
  -1  -2 -14  278.66   10.34
  -1  -2 -14  265.91   16.42
  -1   2 -14  271.39   16.54
  -1  -2 -14  267.00   10.76
  -1   2 -14  281.31   10.89
  -1   2 -15   12.32    2.37
  -1  -2 -15    7.95    2.16
  -1   2 -15   11.64    2.36
  -1  -2 -15   11.33    2.29
  -1  -2 -15   14.66    4.07
  -1   2 -15   14.69    4.16
  -1  -2 -15   11.65    2.47
  -1   2 -15   10.77    2.25
  -1   2 -15    9.31    2.03
  -1  -2 -15   14.06    4.28
  -1   2 -15   17.23    4.31
  -1  -2 -15   11.85    2.30
  -1   2 -15    7.42    3.30
  -1  -2 -15    8.34    3.86
  -1   2 -15   14.29    2.31
  -1  -2 -15    6.13    1.95
  -1   2 -15   13.21    2.28
  -1   2 -15    9.34    2.09
  -1   2 -16  102.33    5.53
  -1  -2 -16   86.19    5.22
  -1  -2 -16   90.11    5.14
  -1  -2 -16   94.87    5.46
  -1   2 -16   89.75    5.22
  -1   2 -16   93.31    5.48
  -1  -2 -16   86.94    5.28
  -1   2 -16   87.30    5.12
  -1   2 -16   97.97    5.32
  -1  -2 -16   94.53    5.31
  -1  -2 -16   89.73    5.16
  -1   2 -16   96.73    5.31
  -1   2 -16   97.25    5.14
  -1   2 -17    8.82    1.68
  -1   2 -17   11.01    1.87
  -1  -2 -17   12.95    1.99
  -1  -2 -17   11.49    1.92
  -1   2 -17   11.41    1.90
  -1  -2 -17   10.06    1.84
  -1   2 -17    8.08    1.70
  -1  -2 -17    9.70    1.82
  -1  -2 -17    7.67    1.81
  -1   2 -17    9.80    1.86
  -1  -2 -17   11.10    1.95
  -1   2 -17    9.59    1.83
  -1  -2 -18   17.93    1.89
  -1   2 -18   18.45    1.83
  -1   2 -18   15.82    1.76
  -1  -2 -18   18.22    1.88
  -1  -2 -18   16.63    1.81
  -1   2 -18   18.29    1.83
  -1  -2 -18   13.76    1.72
  -1   2 -18   20.82    2.05
  -1   2 -18   12.28    1.69
  -1  -2 -18   14.81    1.84
   1  -3 -19  145.57    5.18
   1   3 -18    6.18    1.50
   1  -3 -18    7.11    1.54
   1  -3 -18    9.80    1.68
   1   3 -18    7.79    1.54
   1   3 -18    6.59    1.49
   1  -3 -18    7.60    1.47
   1  -3 -18    7.90    1.50
   1   3 -18    6.02    1.49
   1   3 -18    8.93    1.56
   1  -3 -18    8.13    1.51
   1   3 -17    3.11    1.45
   1  -3 -17    3.69    1.55
   1   3 -17    3.61    1.60
   1  -3 -17    1.90    1.42
   1   3 -17    4.23    1.57
   1  -3 -17    2.61    1.49
   1   3 -17    3.38    1.55
   1  -3 -17    3.98    1.66
   1   3 -17    2.29    1.53
   1  -3 -17    3.19    1.57
   1   3 -17    3.32    1.63
   1   3 -17    5.37    1.69
   1  -3 -17    3.17    1.44
   1   3 -16   28.14    3.07
   1  -3 -16   30.38    3.24
   1   3 -16   30.42    3.19
   1  -3 -16   30.28    3.12
   1   3 -16   31.46    3.19
   1  -3 -16   29.62    3.20
   1  -3 -16   28.11    3.05
   1   3 -16   36.08    3.37
   1  -3 -16   30.73    3.33
   1  -3 -16   33.28    3.38
   1   3 -16   29.19    3.17
   1  -3 -16   34.31    3.19
   1   3 -16   24.91    3.06
   1   3 -16   33.39    3.17
   1  -3 -15  283.11   16.66
   1   3 -15  283.67   16.85
   1   3 -15  293.04   11.29
   1  -3 -15  301.09   11.39
   1   3 -15  295.97   11.29
   1  -3 -15  288.76   11.24
   1  -3 -15  285.43   10.85
   1   3 -15  294.04   10.80
   1   3 -15  284.73   10.93
   1  -3 -15  234.02   15.79
   1   3 -15  277.10   17.03
   1   3 -15  273.77   10.88
   1   3 -14   39.98    3.77
   1  -3 -14   48.72    4.05
   1   3 -14   42.24    3.74
   1  -3 -14   44.81    3.90
   1   3 -14   52.44    7.37
   1  -3 -14   42.71    6.63
   1  -3 -14   45.80    4.14
   1   3 -14   42.63    3.86
   1  -3 -14   38.61    3.71
   1   3 -14   39.81    3.81
   1  -3 -14   51.37    7.11
   1   3 -14   44.12    6.67
   1  -3 -13  401.18   13.40
   1   3 -13  353.18   13.25
   1  -3 -13  382.73   13.66
   1   3 -13  369.48   13.23
   1   3 -13  380.38   19.58
   1  -3 -13  348.00   19.04
   1  -3 -13  377.17   13.25
   1   3 -13  384.48   13.35
   1  -3 -13  356.61   13.30
   1   3 -13  383.11   13.58
   1   3 -13  381.40   19.99
   1  -3 -13  357.74   19.56
   1   3 -13  365.19   13.29
   1  -3 -13  377.95   13.46
   1  -3 -13  371.14   13.21
   1   3 -13  363.54   12.94
   1   3 -13  380.21   13.23
   1  -3 -13  389.84   13.32
   1  -3 -12  328.51   11.61
   1   3 -12  321.18   11.83
   1   3 -12  319.01   11.63
   1  -3 -12  294.42   11.62
   1   3 -12  326.08   17.20
   1  -3 -12  334.80   17.56
   1   3 -12  325.12   11.41
   1  -3 -12  336.62   11.76
   1  -3 -12  322.86   11.64
   1   3 -12  324.11   11.45
   1  -3 -12  329.27   17.42
   1   3 -12  313.58   17.12
   1  -3 -12  304.12   17.19
   1   3 -12  318.08   17.47
   1  -3 -12  311.02   11.52
   1   3 -12  317.08   11.46
   1   3 -12  323.82   11.60
   1   3 -12  328.16   11.61
   1  -3 -12  313.22   11.67
   1   3 -12  305.95   11.57
   1   3 -12  314.95   11.47
   1  -3 -12  320.94   11.56
   1   3 -12  332.85   11.97
   1  -3 -12  321.68   11.84
   1   3 -11  977.40   27.01
   1   3 -11  944.84   33.64
   1  -3 -11  953.30   33.81
   1  -3 -11  986.22   27.12
   1   3 -11  963.02   27.01
   1   3 -11  997.04   27.08
   1   3 -11  968.99   26.65
   1   3 -11  936.09   26.98
   1  -3 -11  955.46   27.39
   1   3 -11  966.60   26.84
   1  -3 -11  997.96   27.20
   1   3 -11  966.97   26.90
   1  -3 -11  976.05   27.02
   1  -3 -11  978.74   27.29
   1   3 -11  948.32   27.13
   1   3 -11  986.97   34.11
   1  -3 -11  959.09   33.91
   1   3 -11  970.01   27.31
   1   3 -11  970.98   27.32
   1  -3 -11  984.35   27.36
   1   3 -11  939.99   34.15
   1  -3 -11  929.67   34.00
   1  -3 -11 1004.51   27.13
   1   3 -11  992.52   27.06
  -1   3  11  984.48   31.69
   1   3 -10   40.12    3.11
   1   3 -10   41.36    3.29
   1  -3 -10   33.37    2.97
   1  -3 -10   43.70    5.40
   1   3 -10   48.14    5.62
   1   3 -10   39.58    3.00
   1  -3 -10   35.62    3.10
   1   3 -10   39.22    3.10
   1   3 -10   38.07    3.05
   1  -3 -10   45.44    3.29
   1  -3 -10   42.67    3.28
   1   3 -10   41.76    3.32
   1  -3 -10   45.67    3.35
   1   3 -10   41.65    3.24
   1  -3 -10   24.20    4.37
   1   3 -10   44.21    5.45
   1  -3 -10   36.96    5.23
   1   3 -10   40.18    5.28
  -1   3  10   43.28    4.95
   1   3 -10   36.87    3.07
   1  -3 -10   42.49    3.17
   1   3 -10   37.33    3.03
   1  -3 -10   35.23    2.95
   1   3 -10   39.61    3.10
   1   3  -9  558.98   16.13
   1  -3  -9  543.88   16.57
   1  -3  -9  556.25   16.37
   1   3  -9  541.80   16.15
   1   3  -9  551.51   16.30
   1  -3  -9  578.48   21.79
   1   3  -9  575.21   21.72
   1   3  -9  566.26   16.33
   1  -3  -9  582.14   16.45
   1   3  -9  579.20   16.39
  -1  -3   9  576.81   15.53
   1  -3  -9  557.12   16.42
   1   3  -9  558.68   16.44
   1  -3  -9  574.50   16.59
   1   3  -9  572.08   16.59
   1  -3  -9  571.11   16.35
   1   3  -9  561.43   16.28
   1  -3  -9  565.31   16.35
   1   3  -8   75.88    3.88
   1   3  -8   81.24    3.90
   1   3  -8   79.13    6.26
   1  -3  -8   86.66    6.49
   1  -3  -8   75.98    3.89
   1   3  -8   77.90    6.11
   1  -3  -8   76.72    6.08
   1   3  -8   77.54    3.93
   1   3  -8   79.23    3.90
   1  -3  -8   80.31    3.95
   1   3  -8   86.35    4.07
   1  -3  -8   78.57    3.96
   1   3  -8   81.61    4.07
   1  -3  -8   70.56    3.87
   1   3  -8   73.77    3.84
   1  -3  -8   81.57    3.92
  -1   3   8   78.13    5.66
   1  -3  -7    6.70    1.42
  -1  -3   7    5.77    1.17
   1   3  -7    4.72    1.31
   1  -3  -7    6.47    1.41
   1   3  -7    5.59    1.35
   1  -3  -7    8.33    2.37
   1   3  -7    5.70    2.18
  -1   3   7    7.88    2.21
   1   3  -7    4.65    1.97
   1  -3  -7    7.20    2.36
   1  -3  -7    8.37    2.40
   1   3  -7    3.23    1.92
   1  -3  -7    5.28    1.35
   1   3  -7    6.64    1.37
  -1   3   6    7.31    2.13
  -1  -3   6    7.64    0.79
   1   3  -6   12.61    2.66
   1  -3  -6   10.00    2.64
   1   3  -6    9.41    2.55
   1  -3  -6   11.01    2.47
   1   3  -6   14.34    2.95
   1  -3  -6   11.76    2.67
  -1  -3   6   10.49    1.24
  -1   3   5  647.16   18.93
   1   3  -5  682.61   19.71
   1  -3  -5  639.76   19.43
   1   3  -5  616.99   19.45
   1  -3  -5  653.38   19.59
   1   3  -5  673.85   19.50
   1  -3  -5  643.53   19.34
   1  -3  -5  646.30   19.52
   1   3  -5  647.52   19.56
   1   3  -5  649.60   19.36
   1  -3  -5  634.88   19.30
  -1  -3   5  638.62   16.16
   1   3  -4  307.78   10.39
   1  -3  -4  299.83   10.32
   1   3  -4  306.37   10.51
   1  -3  -4  297.60   10.37
   1  -3  -4  315.21   10.34
   1   3  -4  317.02   10.35
  -1   3   4  312.43   10.39
   1   3  -4  304.64   10.39
   1  -3  -4  297.71   10.36
   1  -3  -4  299.15   10.27
   1   3  -4  316.04   10.37
   1   3  -3  739.18   19.53
   1  -3  -3  686.11   19.32
   1  -3  -3  668.52   19.65
  -1   3   3  705.17   19.47
  -1   3   3  707.89   19.72
   1   3  -3  746.25   19.48
   1  -3  -3  713.65   19.32
  -1   3   3  721.93   18.31
   1   3  -3  699.81   19.28
   1  -3  -3  703.95   19.26
   1   3  -3  717.09   19.45
   1  -3  -3  710.72   19.38
   1  -3  -3  707.11   19.29
   1   3  -3  692.31   19.29
   1  -3  -2    8.83    1.29
   1   3  -2    6.35    1.23
  -1   3   2    8.36    1.55
   1  -3  -2    6.26    1.55
   1   3  -2    6.66    1.23
   1  -3  -2    8.78    1.33
   1   3  -2    8.94    1.40
  -1   3   2    8.98    1.09
   1   3  -2    9.20    1.32
   1  -3  -2    8.94    1.30
   1   3  -2    7.26    1.31
   1  -3  -2    9.60    1.43
   1   3  -1  492.72   12.50
  -1   3   1  480.92   13.71
   1  -3  -1  487.71   13.79
   1  -3  -1  457.23   13.70
   1   3  -1  495.92   12.82
   1  -3  -1  480.39   12.77
   1   3  -1  474.18   13.48
  -1   3   1  488.49   12.93
   1   3  -1  469.80   12.77
   1  -3  -1  493.29   12.78
   1  -3  -1  492.84   12.82
   1   3  -1  496.18   12.85
   1   3  -1  488.47   12.83
   1  -3  -1  479.71   12.82
   1   3   0  576.05   14.83
   1  -3   0  572.90   14.78
   1   3   0  573.42   15.20
   1   3   0  573.08   15.73
   1  -3   0  561.02   15.63
   1   3   0  571.64   14.70
   1  -3   0  567.49   14.73
   1   3   0  585.37   14.77
   1  -3   0  583.17   14.80
   1  -3   1  229.40    7.19
   1   3   1  232.19    7.49
   1  -3   2   49.24    2.49
   1   3   2   52.38    3.21
   1  -3   3  108.17    3.87
  -1   3  -3  112.78    3.38
   1   3   3  110.53    5.34
   1   3   4   19.99    2.44
   1  -3   4   18.95    2.00
  -1  -3  -4   18.79    1.88
  -1   3  -4   21.41    2.57
   1  -3   4   19.97    1.50
  -1   3  -5  781.98   22.66
  -1  -3  -5  776.05   22.64
   1   3   5  787.98   22.71
   1  -3   5  750.51   21.02
  -1  -3  -5  778.47   23.00
  -1   3  -5  728.53   22.80
  -1  -3  -5  741.14   20.33
  -1  -3  -5  747.24   20.27
   1  -3   5  751.61   19.49
  -1   3  -5  764.88   22.53
  -1  -3  -5  765.83   22.64
  -1   3  -6  199.76    9.14
  -1  -3  -6  192.05    9.11
  -1   3  -6  195.37    9.09
  -1  -3  -6  204.31    9.28
  -1   3  -6  192.00    9.32
  -1  -3  -6  195.49    9.34
   1  -3   6  194.07    6.33
   1   3   6  205.98    9.15
   1  -3   6  197.66    7.76
  -1   3  -7 1845.78   46.01
   1  -3   7 1845.53   45.69
  -1   3  -7 1813.45   50.50
  -1  -3  -7 1833.51   50.63
  -1  -3  -7 1839.02   46.12
  -1   3  -7 1823.24   46.10
  -1  -3  -7 1826.91   46.11
  -1   3  -7 1857.39   50.66
  -1  -3  -7 1859.13   50.80
  -1   3  -7 1837.90   51.12
  -1  -3  -7 1798.09   50.93
   1   3   7 1862.31   50.19
   1  -3   7 1911.59   48.07
  -1  -3  -8  128.75    5.43
  -1   3  -8  128.32    5.44
   1  -3   8  127.90    4.99
  -1   3  -8  130.70    5.36
  -1   3  -8  127.20    5.31
  -1  -3  -8  132.72    5.40
  -1   3  -8  125.84    5.29
  -1  -3  -8  130.09    5.46
  -1   3  -8  116.88    5.36
  -1  -3  -8  127.41    5.47
   1  -3   8  125.69    6.48
   1   3   8  130.99    7.81
  -1  -3  -8  117.65    4.73
  -1  -3  -8  127.55    5.32
  -1   3  -8  129.93    5.36
  -1   3  -9  590.97   22.55
  -1  -3  -9  641.69   23.16
  -1   3  -9  617.95   23.40
  -1  -3  -9  635.92   23.66
   1  -3   9  618.47   17.09
  -1  -3  -9  609.36   17.25
  -1  -3  -9  603.79   17.72
  -1   3  -9  610.11   17.56
  -1  -3  -9  623.02   17.93
  -1   3  -9  611.77   17.91
  -1   3  -9  588.35   17.65
  -1  -3  -9  593.24   17.69
  -1   3  -9  610.65   22.83
  -1  -3  -9  629.27   23.11
  -1  -3  -9  613.58   16.87
  -1  -3  -9  603.75   17.60
  -1   3  -9  615.67   17.63
  -1   3  -9  614.60   17.61
  -1  -3  -9  593.64   17.56
  -1   3 -10   47.48    3.55
  -1  -3 -10   45.51    3.54
   1  -3  10   42.39    2.91
   1   3  10   46.10    5.20
  -1   3 -10   47.16    3.41
  -1   3 -10   40.47    3.20
  -1  -3 -10   47.25    3.03
  -1  -3 -10   46.68    3.44
  -1  -3 -10   53.34    6.33
  -1   3 -10   40.45    5.57
  -1   3 -10   44.89    3.43
  -1  -3 -10   45.03    3.48
  -1   3 -10   45.24    5.63
  -1  -3 -10   36.23    5.12
  -1  -3 -10   48.72    3.56
  -1   3 -10   44.24    3.28
  -1  -3 -10   53.41    3.40
  -1  -3 -10   41.04    5.51
  -1   3 -10   48.53    5.80
  -1  -3 -10   42.62    3.33
  -1   3 -10   38.39    3.20
  -1   3 -11   37.17    5.42
  -1  -3 -11   34.14    5.33
  -1   3 -11   34.20    5.32
  -1  -3 -11   42.53    5.95
  -1   3 -11   42.03    3.38
  -1  -3 -11   37.38    3.34
  -1  -3 -11   40.26    3.20
   1   3  11   40.03    5.21
  -1   3 -11   34.86    3.11
  -1   3 -11   39.14    3.33
  -1  -3 -11   37.49    3.30
  -1   3 -11   40.36    5.77
  -1  -3 -11   39.68    5.78
  -1   3 -11   32.69    3.23
  -1  -3 -11   46.10    3.68
  -1  -3 -11   37.64    3.42
  -1   3 -11   37.11    3.37
  -1  -3 -11   32.76    3.18
  -1   3 -11   36.11    3.20
  -1  -3 -12    7.96    3.44
  -1   3 -12    5.51    3.15
  -1   3 -12    5.20    1.89
  -1  -3 -12    8.10    1.92
  -1  -3 -12    5.08    1.86
  -1   3 -12    8.39    2.05
  -1   3 -12    3.86    1.69
  -1   3 -12    8.56    2.08
  -1  -3 -12    4.43    1.86
  -1   3 -12    8.50    1.99
  -1  -3 -12    6.81    2.09
  -1   3 -12   10.53    2.24
  -1  -3 -12    6.71    3.71
  -1   3 -12    9.22    3.79
   1   3  12    4.90    2.65
  -1  -3 -12    6.73    1.88
  -1   3 -12    5.85    2.05
  -1  -3 -12    3.21    2.73
  -1   3 -12    0.79    2.69
  -1  -3 -12    6.74    2.02
  -1   3 -12    6.44    2.12
  -1  -3 -13    7.63    3.58
  -1   3 -13   10.06    3.95
  -1  -3 -13    9.25    1.98
  -1   3 -13    5.97    1.91
  -1  -3 -13    7.91    2.17
  -1   3 -13   11.92    2.33
  -1   3 -13    8.16    2.02
  -1  -3 -13    7.46    2.11
  -1   3 -13   10.37    2.16
  -1   3 -13    6.58    1.93
  -1  -3 -13    8.36    2.01
  -1   3 -13    5.32    1.98
  -1  -3 -13    6.22    2.02
  -1   3 -13    2.67    3.14
  -1  -3 -13   16.03    4.36
  -1  -3 -13    9.03    2.15
  -1   3 -13    8.07    2.10
  -1   3 -13    6.72    3.63
  -1  -3 -13    6.57    2.02
  -1  -3 -13    8.55    3.33
  -1  -3 -14    2.60    3.27
  -1   3 -14    5.96    3.59
  -1   3 -14    0.90    2.93
  -1  -3 -14    1.79    2.93
  -1  -3 -14    0.86    3.03
  -1   3 -14    4.24    3.10
  -1   3 -14    0.85    1.75
  -1  -3 -14    0.30    1.94
  -1   3 -14    3.76    1.91
  -1  -3 -15   82.03    8.56
  -1   3 -15   80.42    5.14
  -1  -3 -15   74.42    5.07
  -1  -3 -15   67.42    7.94
  -1   3 -15   78.19    4.89
  -1   3 -15   71.54    4.76
  -1  -3 -15   75.04    4.96
  -1  -3 -15   76.46    4.99
  -1   3 -15   77.26    4.98
  -1   3 -15   77.92    8.25
  -1   3 -15   62.60    7.73
  -1   3 -15   74.25    4.91
  -1  -3 -15   77.95    5.17
  -1   3 -15   76.19    4.88
  -1  -3 -15   82.06    5.09
  -1  -3 -15   76.05    4.88
  -1   3 -15   77.89    4.92
  -1  -3 -16   23.53    2.72
  -1  -3 -16   21.43    2.76
  -1   3 -16   25.90    2.88
  -1   3 -16   23.42    2.64
  -1  -3 -16   22.10    2.63
  -1   3 -16   18.55    2.46
  -1  -3 -16   23.75    2.80
  -1   3 -16   19.97    2.57
  -1  -3 -16   25.58    2.76
  -1   3 -16   21.66    2.61
  -1  -3 -16   21.87    2.67
  -1   3 -16   19.82    2.47
  -1   3 -16   24.69    2.73
  -1  -3 -17  154.26    6.57
  -1  -3 -17  157.48    6.78
  -1   3 -17  162.77    6.88
  -1   3 -17  158.61    6.61
  -1  -3 -17  165.81    6.95
  -1   3 -17  172.60    6.76
  -1  -3 -17  170.34    6.81
  -1   3 -17  159.57    6.69
  -1  -3 -17  177.82    6.94
  -1   3 -17  169.44    6.92
  -1  -3 -17  177.98    7.03
  -1   3 -17  173.32    6.61
  -1  -3 -18   18.21    1.88
  -1  -3 -18   19.89    1.86
  -1   3 -18   16.90    1.82
  -1  -3 -18   17.67    1.93
  -1  -3 -18   19.01    1.88
  -1   3 -18   21.21    2.00
  -1  -3 -18   20.98    1.90
  -1   3 -18   18.28    1.81
  -1   3 -18   17.59    1.84
   1  -4 -19   24.88    1.84
   1   4 -18   58.42    3.28
   1   4 -18   55.99    3.18
   1  -4 -18   50.44    3.08
   1  -4 -18   58.79    3.40
   1   4 -18   50.22    3.01
   1  -4 -18   56.68    3.22
   1  -4 -18   48.65    3.06
   1   4 -18   51.36    3.14
   1  -4 -18   48.13    3.10
   1   4 -18   54.66    3.25
   1   4 -17   67.50    4.15
   1  -4 -17   64.24    4.12
   1   4 -17   68.18    3.97
   1  -4 -17   70.84    4.35
   1  -4 -17   67.56    4.08
   1   4 -17   67.52    4.05
   1   4 -17   74.47    4.30
   1  -4 -17   66.48    4.15
   1   4 -17   75.44    4.27
   1   4 -17   73.43    4.18
   1  -4 -17   59.60    3.91
   1   4 -16  179.63    7.62
   1  -4 -16  190.11    8.31
   1   4 -16  179.56    7.74
   1  -4 -16  192.18    8.03
   1   4 -16  192.22    7.97
   1   4 -16  191.53    8.18
   1  -4 -16  189.02    7.64
   1  -4 -16  190.02    7.94
   1  -4 -16  190.47    8.19
   1   4 -16  173.94    7.97
   1   4 -16  185.33    7.93
   1  -4 -16  181.70    7.93
   1  -4 -16  193.04    8.25
   1   4 -16  192.86    8.15
   1   4 -15  123.95    6.47
   1  -4 -15  110.75    6.20
   1   4 -15  104.17    5.78
   1  -4 -15  118.84    6.26
   1   4 -15  121.73    6.23
   1   4 -15  109.29    6.24
   1  -4 -15  111.34    6.24
   1   4 -15  109.85    6.03
   1  -4 -15  113.28    6.20
   1  -4 -15  104.56    6.03
   1  -4 -15  109.30    9.85
   1   4 -15  127.20   10.53
   1  -4 -15  119.65    6.04
   1  -4 -15  114.91   10.39
   1   4 -15  103.86    9.92
   1   4 -14  103.76    6.15
   1  -4 -14  110.58    5.92
   1   4 -14   98.96    5.87
   1  -4 -14  115.35    6.17
   1   4 -14  102.89    5.88
   1  -4 -14   95.87    5.79
   1  -4 -14  103.72    9.84
   1   4 -14   89.95    9.23
   1  -4 -14   95.96    6.02
   1   4 -14   98.43    5.77
   1   4 -14  102.24    9.90
   1  -4 -14   93.57    9.52
   1  -4 -13    9.86    3.56
   1   4 -13   11.38    3.83
   1  -4 -13    9.68    2.25
   1   4 -13    8.24    2.18
   1   4 -13    8.25    2.13
   1   4 -13    9.31    2.21
   1  -4 -13    4.93    1.97
   1   4 -13    4.42    1.86
   1  -4 -13    5.83    2.02
   1  -4 -13    7.81    2.06
   1   4 -13   10.22    2.15
   1  -4 -13    2.56    2.79
   1   4 -13    6.82    3.60
   1  -4 -13   11.64    2.27
   1   4 -13    8.30    2.37
   1   4 -13   11.61    2.26
   1  -4 -13    8.83    2.33
   1  -4 -13    7.19    2.14
   1   4 -13    7.17    2.16
   1   4 -13    9.01    2.16
   1  -4 -13    6.71    2.02
   1   4 -12   18.91    2.53
   1  -4 -12   12.97    2.36
   1   4 -12   14.31    2.37
   1   4 -12   15.88    4.35
   1  -4 -12   16.05    4.34
  -1   4  12   15.80    3.59
   1  -4 -12   12.78    2.33
   1   4 -12   14.92    2.44
   1   4 -12   12.64    2.37
   1  -4 -12   17.41    2.59
   1   4 -12   14.35    2.31
   1  -4 -12   18.58    2.52
   1   4 -12   15.36    2.33
   1   4 -12   16.90    2.45
   1   4 -12   16.79    2.47
   1  -4 -12   14.34    2.24
   1  -4 -12   13.61    2.41
   1  -4 -12   13.78    2.39
   1   4 -12   14.01    2.40
   1   4 -12   17.83    2.52
   1   4 -12   15.89    4.18
   1  -4 -12   22.27    4.70
   1  -4 -11    5.26    1.93
   1   4 -11    6.37    1.84
   1  -4 -11    7.05    1.87
   1   4 -11    4.89    1.79
  -1   4  11    8.28    3.08
   1   4 -11    3.02    1.57
   1   4 -11    7.31    1.77
   1  -4 -11    4.12    2.82
   1   4 -11    6.79    2.79
   1  -4 -11    2.86    2.79
   1   4 -11    7.16    3.24
   1   4 -11    6.50    1.95
   1  -4 -11    4.76    1.86
   1   4 -11    8.59    2.09
   1   4 -11    5.14    1.62
   1  -4 -11    4.07    1.72
   1  -4 -11    3.61    1.76
   1   4 -11    5.29    1.86
   1   4 -11    4.67    1.91
   1  -4 -11    7.86    2.02
   1   4 -11    4.17    1.69
   1   4 -11    9.56    3.53
   1  -4 -11    6.25    2.86
   1  -4 -11    4.02    1.66
   1   4 -10   11.12    2.04
  -1   4  10   11.58    3.30
   1   4 -10    9.23    1.92
   1  -4 -10   11.38    2.02
   1   4 -10    9.55    1.82
   1   4 -10   10.43    1.90
   1  -4 -10    8.85    1.85
   1   4 -10   10.77    3.34
   1  -4 -10   12.18    3.45
   1   4 -10   11.55    2.12
   1  -4 -10   11.23    1.95
   1   4 -10    8.80    2.97
   1  -4 -10   10.06    3.56
   1  -4 -10    8.74    1.64
   1  -4 -10    9.69    1.94
   1   4 -10   15.62    2.14
   1   4 -10   11.47    1.97
   1   4 -10    5.95    2.76
   1  -4 -10    6.62    2.90
   1   4 -10   11.58    1.93
   1  -4 -10    9.13    1.85
   1  -4 -10   10.80    2.03
   1   4 -10   11.02    1.96
   1  -4 -10   12.37    2.12
   1   4 -10   14.22    2.05
   1   4  -9  767.75   21.09
   1   4  -9  764.18   21.20
   1  -4  -9  770.34   21.14
   1   4  -9  728.23   25.96
   1  -4  -9  712.95   25.87
   1   4  -9  778.31   21.26
   1  -4  -9  757.12   21.20
   1   4  -9  774.32   20.86
  -1  -4   9  775.60   20.44
   1   4  -9  776.64   21.25
   1   4  -9  760.14   21.07
   1  -4  -9  742.61   20.61
   1   4  -9  777.34   26.82
   1   4  -9  757.97   21.07
   1  -4  -9  712.73   26.19
   1  -4  -9  748.78   21.39
   1  -4  -9  764.95   21.05
   1  -4  -9  764.47   21.26
   1   4  -9  757.52   26.30
   1  -4  -9  727.75   26.11
   1  -4  -9  757.78   21.07
   1   4  -9  767.79   21.04
   1   4  -9  771.75   21.34
   1  -4  -9  759.07   21.26
   1  -4  -8   31.87    2.64
   1  -4  -8   30.57    2.57
   1  -4  -8   25.33    3.94
   1   4  -8   25.54    3.89
  -1   4   8   29.03    3.81
   1  -4  -8   29.32    2.44
   1   4  -8   29.22    2.41
   1   4  -8   27.07    2.38
   1  -4  -8   25.13    2.31
   1   4  -8   19.11    3.59
   1  -4  -8   34.46    4.40
   1   4  -8   28.08    2.42
   1  -4  -8   28.66    2.38
   1   4  -8   28.78    2.50
   1  -4  -8   33.73    2.64
   1   4  -8   29.93    2.58
   1   4  -8   33.96    2.62
   1  -4  -7 1492.21   37.20
   1   4  -7 1439.39   37.12
   1   4  -7 1471.48   37.26
   1  -4  -7 1456.03   37.20
   1   4  -7 1491.40   37.28
  -1   4   7 1472.37   41.00
   1  -4  -7 1496.39   41.42
   1   4  -7 1497.20   41.41
   1  -4  -7 1462.82   37.22
   1   4  -7 1466.34   41.26
   1  -4  -7 1489.10   41.34
   1   4  -7 1511.53   41.81
   1  -4  -7 1440.17   41.40
   1   4  -7 1475.61   37.23
   1  -4  -6  944.78   27.74
   1   4  -6  960.23   27.77
   1  -4  -6  962.07   27.73
   1   4  -6  965.47   27.78
   1  -4  -6  955.31   27.96
   1   4  -6  987.20   28.17
  -1   4   6  898.69   27.09
   1   4  -5  462.49   14.90
   1  -4  -5  457.56   14.95
  -1   4   5  468.61   15.09
   1   4  -5  463.16   15.12
   1  -4  -5  447.25   14.98
   1   4  -5  474.34   14.97
   1  -4  -5  473.46   14.95
   1  -4  -4   15.30    2.10
   1   4  -4   11.73    2.08
   1   4  -4   11.34    1.86
   1  -4  -4   12.20    1.88
   1  -4  -4   10.18    1.82
   1   4  -4   10.95    1.83
  -1   4   4   11.79    1.59
   1  -4  -4   13.03    1.91
   1   4  -4   11.82    1.98
  -1   4   4    9.65    1.99
   1   4  -4   11.82    2.02
   1  -4  -4   14.89    2.08
   1   4  -3  151.41    5.77
   1  -4  -3  156.86    5.80
   1   4  -3  138.67    5.68
   1  -4  -3  147.56    5.73
   1  -4  -3  133.81    6.25
  -1   4   3  155.16    6.51
  -1   4   3  157.19    5.44
   1  -4  -3  151.49    5.82
   1   4  -3  147.36    5.79
   1   4  -3  151.90    5.91
   1  -4  -3  156.44    5.87
   1   4  -3  158.08    5.97
   1  -4  -3  152.12    5.89
   1   4  -2 1008.82   26.26
   1  -4  -2 1072.37   26.36
   1  -4  -2 1014.71   27.56
  -1   4   2  998.79   27.46
   1   4  -2  991.76   27.10
  -1   4   2 1055.71   26.38
   1  -4  -2 1013.21   26.23
   1   4  -2 1036.00   26.30
   1   4  -2 1052.05   26.32
   1  -4  -2 1021.50   26.23
   1   4  -2 1032.95   26.21
   1  -4  -2 1040.83   26.20
   1  -4  -1  550.24   14.17
   1   4  -1  549.63   14.20
   1   4  -1  540.58   14.22
   1  -4  -1  526.43   15.64
  -1   4   1  532.35   15.54
   1  -4  -1  534.70   14.15
   1   4  -1  540.06   14.17
   1   4  -1  544.23   14.22
   1  -4  -1  547.87   14.18
   1   4  -1  534.75   15.47
  -1   4   1  566.00   14.97
   1   4  -1  555.50   14.24
   1  -4  -1  544.09   14.23
   1  -4   0    1.94    0.76
   1   4   0    1.21    0.73
   1   4   0    1.83    0.81
   1  -4   0    1.77    0.75
   1   4   0    1.40    0.99
   1  -4   0    1.72    0.75
   1   4   0    0.93    0.69
   1   4   0    3.13    1.35
  -1   4   0    3.59    1.33
   1   4   1    5.35    1.43
  -1   4  -1    5.12    1.31
   1   4   2  915.39   24.79
   1  -4   2  891.91   23.90
  -1   4  -2  932.68   23.38
   1   4   3   91.98    5.00
   1  -4   3   90.08    3.90
  -1   4  -3   96.97    3.32
  -1   4  -4  138.13    6.45
  -1  -4  -4  125.78    6.25
   1  -4   4  126.18    4.63
   1   4   4  135.23    6.55
  -1  -4  -4  133.55    6.11
  -1   4  -4  129.94    6.06
  -1  -4  -4  131.80    6.14
  -1   4  -4  138.57    6.14
  -1   4  -5   21.45    2.94
  -1  -4  -5   18.86    2.75
  -1  -4  -5   21.09    2.19
  -1  -4  -5   21.11    2.78
  -1   4  -5   18.06    2.52
  -1  -4  -5   18.02    2.59
  -1   4  -5   23.52    2.74
   1   4   5   20.77    2.81
   1  -4   5   19.32    1.64
   1  -4   6  602.94   16.36
  -1  -4  -6  590.30   19.70
  -1   4  -6  638.41   20.01
  -1  -4  -6  613.07   20.29
  -1   4  -6  639.80   20.51
  -1  -4  -6  596.62   16.56
  -1   4  -6  609.13   19.76
  -1  -4  -6  631.39   20.08
  -1   4  -6  600.22   16.48
   1   4   6  633.60   20.17
  -1  -4  -7   23.82    3.50
  -1   4  -7   19.96    3.08
  -1   4  -7   24.39    3.47
  -1  -4  -7   21.29    2.03
  -1  -4  -7   22.21    3.39
  -1   4  -7   22.04    2.06
  -1   4  -7   17.91    1.95
   1  -4   7   17.94    1.80
   1   4   7   19.59    3.17
  -1  -4  -7   19.62    1.98
  -1   4  -7   19.03    1.90
  -1  -4  -7   20.59    2.07
  -1   4  -7   18.78    3.30
  -1  -4  -7   21.27    3.43
  -1  -4  -7   19.15    1.93
  -1  -4  -7   18.27    2.03
  -1   4  -8    9.42    1.72
  -1  -4  -8    8.56    1.72
  -1  -4  -8    8.98    1.67
  -1   4  -8   10.29    1.75
  -1   4  -8    8.72    1.68
  -1  -4  -8    7.28    1.53
   1  -4   8    7.48    1.48
  -1   4  -8    6.35    1.56
  -1   4  -8    9.86    1.73
  -1  -4  -8    7.77    1.73
  -1   4  -8    6.21    1.50
  -1  -4  -8    8.42    1.71
  -1  -4  -8    7.86    1.53
  -1   4  -9  271.88   13.50
  -1  -4  -9  272.85   13.66
  -1  -4  -9  250.34   13.10
  -1   4  -9  260.67   13.29
  -1  -4  -9  268.09    8.68
  -1  -4  -9  277.47    9.48
  -1   4  -9  248.19    9.20
  -1  -4  -9  269.63    8.91
   1   4   9  280.30   13.18
  -1   4  -9  267.73    9.32
  -1   4  -9  262.31    9.44
  -1  -4  -9  265.76    9.49
  -1  -4  -9  267.10    9.30
  -1   4  -9  273.31    9.32
  -1  -4  -9  267.94   13.75
  -1   4  -9  258.95   13.67
  -1  -4  -9  265.54    9.26
  -1   4  -9  265.96    9.28
   1  -4   9  275.69    9.00
  -1  -4  -9  260.09    9.42
  -1   4  -9  277.75    9.38
   1  -4  10   60.29    3.60
  -1   4 -10   58.07    6.53
  -1  -4 -10   62.90    6.69
  -1   4 -10   60.55    4.11
  -1  -4 -10   59.89    4.08
  -1  -4 -10   64.47    6.79
  -1   4 -10   63.65    6.61
  -1  -4 -10   66.02    3.79
  -1   4 -10   56.71    3.87
  -1  -4 -10   63.99    4.07
  -1   4 -10   57.97    3.91
  -1   4 -10   62.28    3.96
  -1  -4 -10   67.79    4.24
  -1   4 -10   54.69    6.21
  -1  -4 -10   56.18    6.42
   1   4  10   47.21    5.47
  -1  -4 -10   69.73    4.16
  -1   4 -10   63.16    3.97
  -1   4 -10   57.35    3.90
  -1  -4 -10   65.91    4.14
  -1  -4 -11   85.23    8.46
  -1   4 -11   86.72    8.52
   1  -4  11   87.76    4.55
  -1  -4 -11   83.62    5.12
  -1   4 -11   90.80    5.23
  -1   4 -11   86.91    5.06
  -1  -4 -11   86.44    5.00
  -1   4 -11   80.02    4.87
  -1  -4 -11   95.40    5.32
  -1   4 -11   82.83    5.01
   1   4  11   79.75    7.38
  -1   4 -11   99.66    8.73
  -1  -4 -11   96.17    8.58
  -1  -4 -11   92.45    8.51
  -1   4 -11   95.30    8.67
  -1  -4 -11   81.47    5.02
  -1   4 -11   85.35    4.87
  -1   4 -11   88.25    4.97
  -1  -4 -11   92.98    5.14
  -1  -4 -12  106.40    5.97
  -1   4 -12  101.04    5.89
  -1   4 -12   94.74    9.25
  -1  -4 -12  108.18    9.77
  -1   4 -12  128.09   10.36
  -1  -4 -12   91.23    9.03
  -1  -4 -12  104.85    5.80
  -1   4 -12  113.37    5.94
  -1   4 -12   97.64    5.64
  -1   4 -12  106.00    5.72
  -1  -4 -12  101.67    5.83
  -1   4 -12   95.64    5.68
  -1  -4 -12  105.94    5.94
  -1   4 -12   87.34    9.10
  -1  -4 -12  102.56    9.58
   1   4  12  114.78    9.11
  -1  -4 -12  109.10    5.87
  -1   4 -12   98.95    5.61
  -1  -4 -13  320.82   12.65
  -1  -4 -13  350.80   18.84
  -1   4 -13  322.83   18.14
  -1   4 -13  343.06   12.50
  -1  -4 -13  318.68   18.47
  -1   4 -13  350.50   19.02
  -1   4 -13  315.73   18.00
  -1  -4 -13  346.63   18.64
  -1   4 -13  358.29   12.62
  -1   4 -13  355.11   12.46
  -1  -4 -13  349.65   12.58
  -1  -4 -13  323.45   12.44
  -1   4 -13  344.70   12.72
  -1   4 -13  368.13   13.02
  -1  -4 -13  344.40   12.82
  -1   4 -13  373.03   12.85
   1   4  13  353.89   17.10
  -1   4 -13  351.76   12.51
  -1  -4 -13  337.63   12.44
  -1   4 -14   39.40    3.69
  -1   4 -14   36.52    5.93
  -1  -4 -14   29.49    5.64
  -1   4 -14   39.73    3.70
  -1  -4 -14   45.90    4.05
  -1   4 -14   46.22    3.88
  -1   4 -14   43.86    3.95
  -1  -4 -14   40.13    3.89
  -1   4 -14   30.78    5.68
  -1  -4 -14   44.31    6.78
  -1  -4 -14   41.23    6.53
  -1   4 -14   38.66    6.32
  -1  -4 -14   39.53    3.74
  -1   4 -14   33.21    3.51
  -1  -4 -15   18.78    2.65
  -1   4 -15   20.50    2.68
  -1   4 -15   19.29    2.60
  -1  -4 -15   15.30    2.43
  -1   4 -15   17.51    2.59
  -1   4 -15   18.59    2.74
  -1  -4 -15   15.06    2.58
  -1   4 -15   18.14    2.43
  -1  -4 -15   17.61    2.54
  -1   4 -15   16.71    2.41
  -1   4 -15   16.75    2.52
  -1  -4 -15   18.79    2.59
  -1   4 -15   16.65    2.56
  -1  -4 -15   17.58    2.75
  -1   4 -16  172.91    7.26
  -1   4 -16  175.47    7.35
  -1   4 -16  173.57    7.25
  -1  -4 -16  156.14    7.06
  -1   4 -16  171.06    7.42
  -1  -4 -16  171.95    7.42
  -1  -4 -16  179.12    7.68
  -1   4 -16  166.61    7.22
  -1  -4 -16  164.69    7.37
  -1   4 -16  167.40    7.43
  -1  -4 -16  159.18    7.15
  -1   4 -16  170.20    7.29
  -1  -4 -16  176.94    7.52
  -1  -4 -17    0.88    1.28
  -1  -4 -17    0.95    1.24
  -1   4 -17    0.68    1.26
  -1  -4 -17    1.20    1.16
  -1   4 -17    1.52    1.23
  -1   4 -17    0.89    1.15
  -1  -4 -17    0.18    1.26
  -1   4 -17    0.73    1.24
  -1  -4 -17   -0.72    1.18
  -1   4 -17    0.99    1.17
  -1  -4 -17    0.85    1.20
  -1   4 -17    0.48    1.32
  -1  -4 -18    0.40    1.03
  -1   4 -18    0.11    0.94
  -1  -4 -18   -0.12    0.88
  -1  -4 -18   -1.33    1.15
  -1   4 -18    0.85    0.97
  -1   4 -18   -1.00    0.96
  -1  -4 -18    0.36    0.91
  -1   4 -18    0.20    0.95
  -1   4 -18   -1.23    0.91
  -1  -4 -18   -0.58    0.99
   1  -5 -18    6.82    1.31
   1   5 -18    6.71    1.34
   1   5 -18    6.81    1.33
   1  -5 -18    7.07    1.34
   1   5 -18    8.44    1.37
   1  -5 -18    5.25    1.31
   1  -5 -18    5.81    1.39
   1   5 -18    7.39    1.34
   1   5 -18    9.01    1.49
   1   5 -18    6.48    1.32
   1   5 -17   20.86    2.38
   1  -5 -17   19.53    2.26
   1   5 -17   22.00    2.33
   1  -5 -17   20.70    2.38
   1   5 -17   21.43    2.27
   1   5 -17   20.63    2.22
   1  -5 -17   19.55    2.41
   1  -5 -17   17.70    2.17
   1  -5 -17   19.96    2.34
   1   5 -17   22.29    2.39
   1  -5 -17   24.64    2.41
   1   5 -17   22.33    2.37
   1  -5 -16   22.90    2.81
   1  -5 -16   27.48    2.99
   1   5 -16   25.89    2.88
   1  -5 -16   27.82    2.89
   1   5 -16   25.24    2.67
   1   5 -16   31.65    3.11
   1  -5 -16   27.20    2.84
   1  -5 -16   24.48    2.76
   1   5 -16   23.38    2.76
   1  -5 -16   32.88    3.13
   1   5 -16   29.95    2.95
   1   5 -16   26.38    2.69
   1   5 -15    1.46    1.63
   1  -5 -15    1.26    1.74
   1  -5 -15    1.52    1.58
   1   5 -15    1.49    1.59
   1   5 -15    3.73    1.79
   1  -5 -15    4.52    1.93
   1   5 -15    1.62    1.62
   1  -5 -15    1.74    1.69
   1   5 -15    2.72    1.85
   1  -5 -15    2.26    1.84
   1   5 -15    3.80    1.77
   1  -5 -15    2.38    1.91
   1  -5 -15    3.95    1.96
   1   5 -15    3.90    1.85
   1   5 -14  415.10   20.89
   1  -5 -14  374.63   20.27
   1   5 -14  410.63   20.56
   1  -5 -14  384.99   20.04
   1  -5 -14  407.41   13.70
   1   5 -14  433.23   14.64
   1  -5 -14  402.28   14.42
   1   5 -14  396.39   13.83
   1   5 -13    6.39    3.53
   1  -5 -13    3.25    2.65
   1   5 -13    6.71    3.26
   1  -5 -13   -0.84    3.17
   1   5 -13    1.40    1.71
   1  -5 -13    1.96    1.75
   1  -5 -13    1.42    1.74
   1  -5 -13   -0.73    1.67
   1   5 -13    3.17    1.80
   1  -5 -13    1.65    1.58
   1   5 -13    1.90    1.60
   1   5 -13    1.56    1.59
   1   5 -13   -1.62    1.69
   1  -5 -13    0.79    1.58
   1   5 -13    1.00    1.63
   1  -5 -13    2.57    1.61
   1   5 -13    0.50    1.42
   1   5 -13    2.04    1.67
   1  -5 -13    1.31    1.66
   1   5 -13    3.82    1.86
   1  -5 -13    0.29    1.66
   1   5 -12  221.00    8.83
   1  -5 -12  223.67    9.22
   1   5 -12  213.55    8.75
   1  -5 -12  231.94    8.99
   1  -5 -12  221.95    8.96
   1   5 -12  233.44    9.22
   1   5 -12  218.12    8.89
   1   5 -12  206.18    8.95
   1   5 -12  220.13    9.29
   1  -5 -12  206.98    8.95
   1   5 -12  220.40    8.84
   1  -5 -12  215.14    8.82
   1  -5 -12  220.10   14.18
   1   5 -12  226.22   14.25
   1  -5 -12  234.21   14.14
   1   5 -12  217.20   13.58
  -1   5  12  234.34   12.97
   1   5 -12  220.63    9.03
   1  -5 -12  216.24    9.23
   1   5 -12  215.62    8.83
   1   5 -12  217.68    9.01
   1  -5 -12  219.45    9.07
  -1   5  11   29.61    4.67
   1   5 -11   32.95    3.11
   1  -5 -11   29.13    2.92
   1   5 -11   34.52    5.20
   1  -5 -11   35.03    5.28
   1   5 -11   35.63    3.18
   1  -5 -11   36.38    3.15
   1   5 -11   31.58    3.04
   1  -5 -11   32.67    3.04
   1   5 -11   34.90    3.16
   1  -5 -11   35.49    5.31
   1   5 -11   29.95    3.03
   1   5 -11   31.10    3.23
   1  -5 -11   38.19    3.33
   1   5 -11   30.84    2.89
   1  -5 -11   35.31    3.33
   1   5 -11   31.81    2.94
   1   5 -11   36.41    5.60
   1  -5 -11   24.98    4.68
   1   5 -11   30.35    2.89
   1  -5 -11   34.19    3.28
   1  -5 -11   39.59    3.26
   1   5 -11   32.52    2.96
   1   5 -10  720.32   20.73
   1   5 -10  702.22   20.45
   1  -5 -10  719.82   20.56
   1   5 -10  747.52   20.84
   1   5 -10  701.35   26.14
   1  -5 -10  733.22   26.47
   1   5 -10  750.49   20.82
   1  -5 -10  745.20   20.80
   1  -5 -10  713.76   20.92
   1   5 -10  727.12   20.59
  -1  -5  10  726.05   19.94
   1  -5 -10  712.63   20.46
   1   5 -10  705.11   20.16
   1  -5 -10  714.49   20.06
   1  -5 -10  720.98   20.78
   1   5 -10  714.85   20.75
   1  -5 -10  684.79   26.10
   1   5 -10  736.98   26.56
  -1   5  10  724.07   25.61
   1  -5 -10  729.64   26.89
   1   5 -10  710.86   26.67
   1   5 -10  715.69   20.45
   1  -5 -10  735.58   20.60
   1   5 -10  697.63   20.40
   1  -5 -10  700.82   20.92
   1   5  -9    3.37    1.42
   1  -5  -9    2.69    1.28
   1  -5  -9    2.03    1.38
   1  -5  -9    3.12    2.30
   1   5  -9    1.54    2.11
   1   5  -9    2.39    1.34
   1  -5  -9    2.02    1.34
   1   5  -9    3.66    1.48
   1   5  -9    5.67    2.57
   1  -5  -9    4.21    2.17
   1  -5  -9    4.96    1.38
   1   5  -9    4.68    1.38
  -1   5   9    2.44    2.01
   1  -5  -9    4.48    1.43
   1   5  -9    2.38    1.29
   1   5  -9    4.77    1.53
   1   5  -9    3.36    1.35
   1  -5  -9    4.68    1.61
   1   5  -9    3.80    2.35
   1  -5  -9    2.17    2.50
   1   5  -9    3.17    1.37
   1   5  -9    3.57    1.29
   1   5  -8  344.30   10.75
   1  -5  -8  339.28   10.68
   1  -5  -8  339.21   10.52
   1   5  -8  345.97   10.55
   1   5  -8  337.28   10.72
   1  -5  -8  331.71   10.81
   1   5  -8  341.49   10.64
   1  -5  -8  338.58   10.64
   1   5  -8  341.41   10.54
   1   5  -8  339.73   10.74
   1  -5  -8  338.83   10.54
   1   5  -7    8.63    1.52
   1  -5  -7   10.96    1.70
   1   5  -7    9.77    1.61
  -1   5   7    8.40    2.68
   1   5  -7   10.16    2.64
   1  -5  -7   11.32    3.03
   1   5  -7   10.55    2.60
   1  -5  -7    5.55    2.22
   1   5  -7    8.60    1.53
   1   5  -7    8.43    1.56
   1  -5  -7    9.12    1.67
   1  -5  -7   15.62    2.86
   1   5  -7   11.93    2.77
   1   5  -6  117.94    6.60
   1  -5  -6  124.94    6.74
   1  -5  -6  133.99    6.82
   1   5  -6  122.76    6.60
   1   5  -6  111.31    4.66
  -1   5   6  123.99    6.78
   1   5  -6  131.67    7.01
   1  -5  -6  129.51    6.91
  -1   5   5   20.43    2.16
   1   5  -5   22.23    2.69
   1  -5  -5   19.18    2.60
   1   5  -5   19.03    2.53
   1  -5  -5   21.88    2.66
  -1   5   5   22.13    2.94
   1   5  -5   17.43    2.53
   1  -5  -5   23.42    2.76
   1   5  -5   18.79    1.78
  -1   5   4  308.70    9.85
   1  -5  -4  297.31   10.19
   1   5  -4  311.29   10.32
   1  -5  -4  317.00   10.49
  -1   5   4  302.69   11.17
   1  -5  -4  311.24   10.41
   1   5  -4  297.95   10.41
   1   5  -4  299.14   10.41
   1   5  -4  305.98   10.28
   1  -5  -4  305.20   10.30
   1  -5  -3  180.77    6.48
   1   5  -3  191.24    6.65
   1  -5  -3  168.86    6.39
   1   5  -3  179.79    6.64
  -1   5   3  179.16    6.50
   1   5  -3  170.22    6.62
   1  -5  -3  180.43    6.63
   1   5  -3  182.07    6.71
   1  -5  -3  177.31    6.52
  -1   5   3  181.21    7.62
   1  -5  -2  400.56   11.40
   1   5  -2  409.23   11.44
   1  -5  -2  413.65   11.48
   1   5  -2  411.54   11.47
   1  -5  -2  416.41   11.44
   1   5  -2  400.89   11.42
   1   5  -2  397.30   12.74
  -1   5   2  415.67   12.10
   1   5  -2  400.98   10.57
   1   5  -2  414.42   11.41
   1  -5  -2  390.68   11.28
  -1   5   2  411.22   13.09
   1  -5  -1   60.28    2.48
   1   5  -1   58.75    2.48
  -1   5   1   55.13    3.28
   1   5  -1   62.97    3.72
   1  -5  -1   58.43    2.52
   1   5  -1   59.34    2.52
   1  -5  -1   58.41    2.46
   1   5  -1   59.05    2.51
  -1   5   1   66.90    3.91
   1   5  -1   58.03    2.80
   1   5  -1   64.13    2.56
   1  -5  -1   60.54    2.48
   1   5   0   34.61    2.43
  -1   5   0   37.01    2.83
   1  -5   0   35.15    1.71
   1   5   0   35.85    1.66
   1  -5   0   34.55    1.71
   1   5   0   37.14    1.74
   1   5   0   37.31    1.80
   1  -5   0   36.79    1.71
   1   5   0   33.78    2.83
  -1   5  -1  541.01   15.36
   1   5   1  545.02   16.13
   1   5   1  535.30   15.64
  -1   5  -2   25.13    2.07
   1   5   2   35.99    2.90
  -1  -5  -3  432.52   13.25
   1   5   3  421.31   14.01
  -1   5  -3  435.18   13.00
  -1   5  -3  431.24   12.98
  -1  -5  -4 1439.76   37.63
  -1   5  -4 1310.83   37.46
   1   5   4 1443.47   38.45
  -1   5  -4 1432.85   37.33
  -1  -5  -4 1425.01   37.50
  -1  -5  -4 1419.50   37.31
  -1   5  -4 1415.63   37.26
  -1   5  -5  502.77   15.81
  -1  -5  -5  498.06   15.92
   1   5   5  499.67   16.59
  -1   5  -5  461.51   15.93
  -1  -5  -5  497.08   16.14
  -1  -5  -5  467.81   15.72
  -1   5  -5  476.84   15.67
   1  -5   5  453.06   13.30
   1  -5   6  379.77   10.87
  -1  -5  -6  376.21   13.85
  -1   5  -6  367.42   13.72
   1   5   6  361.84   14.19
  -1   5  -6  363.22   10.79
  -1  -5  -6  362.41   10.92
  -1  -5  -6  343.98   13.88
  -1   5  -6  369.94   14.20
  -1   5  -6  372.78   13.80
  -1  -5  -6  387.30   14.07
  -1  -5  -7   94.25    6.56
  -1   5  -7  111.53    7.03
  -1  -5  -7  103.45    4.35
  -1   5  -7   96.13    4.42
  -1  -5  -7  101.20    4.51
  -1  -5  -7  102.55    7.04
  -1   5  -7  100.40    7.02
  -1  -5  -7   98.16    4.51
  -1   5  -7  104.18    4.60
  -1  -5  -7   98.49    4.38
  -1   5  -7  105.44    4.44
  -1   5  -7  101.83    4.42
  -1  -5  -7  105.08    4.47
   1   5   7  109.46    7.15
  -1   5  -7  112.37    4.69
  -1   5  -7  100.21    6.68
  -1  -5  -7  105.70    6.92
  -1  -5  -7  103.95    4.62
   1  -5   7  108.16    4.50
  -1  -5  -8 2655.74   66.83
  -1   5  -8 2669.67   67.32
  -1  -5  -8 2735.59   67.41
  -1   5  -8 2687.78   66.53
   1  -5   8 2779.55   67.17
  -1   5  -8 2761.57   67.42
  -1  -5  -8 2727.42   67.28
  -1   5  -8 2726.22   67.20
  -1   5  -8 2778.62   67.29
  -1  -5  -8 2791.65   67.36
  -1  -5  -8 2705.52   67.57
  -1  -5  -8 2684.03   67.46
  -1   5  -8 2680.03   67.47
  -1   5  -9  206.65    7.73
  -1  -5  -9  192.73    7.64
  -1  -5  -9  208.79    7.31
  -1   5  -9  208.98    7.83
  -1   5  -9  200.38    7.82
   1  -5   9  220.08    7.63
  -1   5  -9  206.58    7.69
  -1  -5  -9  201.01    7.70
  -1  -5  -9  215.99    8.01
  -1   5  -9  207.29    7.96
  -1  -5  -9  192.31   11.31
  -1   5  -9  205.41   11.53
   1   5   9  188.34   11.02
  -1  -5  -9  200.33    7.79
  -1   5  -9  186.62    7.60
  -1  -5  -9  213.23    8.07
  -1  -5  -9  204.92   11.80
  -1   5  -9  207.18   11.87
  -1  -5  -9  202.11   11.56
  -1   5  -9  221.17   11.80
  -1  -5 -10  478.72   20.87
  -1   5 -10  439.48   20.17
   1  -5  10  487.69   14.50
  -1  -5 -10  474.88   15.14
  -1   5 -10  473.56   14.85
  -1   5 -10  454.93   14.67
  -1  -5 -10  482.97   14.90
  -1   5 -10  474.37   14.97
  -1  -5 -10  478.90   15.09
  -1   5 -10  472.97   15.08
  -1  -5 -10  473.97   20.31
  -1   5 -10  445.35   19.74
   1   5  10  498.79   20.14
  -1   5 -10  470.94   14.94
  -1  -5 -10  469.26   14.95
  -1  -5 -10  492.92   14.95
  -1   5 -10  486.95   14.85
  -1  -5 -10  464.54   20.24
  -1   5 -10  471.60   20.13
  -1  -5 -11  207.81   13.10
  -1   5 -11  155.14   11.74
   1  -5  11  195.83    7.69
  -1   5 -11  207.41   12.75
  -1  -5 -11  196.18   12.64
  -1   5 -11  200.14    8.21
  -1  -5 -11  204.62    8.52
  -1   5 -11  209.84    8.62
  -1  -5 -11  192.72    8.32
  -1  -5 -11  195.00    8.27
  -1   5 -11  203.55    8.38
  -1   5 -11  195.50    8.24
  -1   5 -11  201.11    8.21
  -1  -5 -11  207.85    8.35
  -1  -5 -11  195.41   12.72
  -1   5 -11  196.12   12.52
  -1   5 -11  199.90    8.17
  -1  -5 -11  194.74    8.16
   1   5  11  185.65   11.79
  -1   5 -12  159.97    7.46
  -1  -5 -12  142.48   11.24
  -1   5 -12  140.66   10.99
  -1  -5 -12  143.36   11.11
  -1   5 -12  128.24   10.62
  -1   5 -12  153.43    7.10
   1   5  12  143.03   10.44
  -1  -5 -12  160.67    7.47
  -1   5 -12  160.59    7.31
  -1   5 -12  157.64    7.22
  -1  -5 -12  145.45    7.04
  -1  -5 -12  138.48   11.49
  -1   5 -12  147.47   11.54
  -1   5 -12  146.10    7.13
  -1  -5 -12  155.64    7.30
  -1   5 -12  142.78    6.94
  -1  -5 -12  147.21    7.06
  -1   5 -13   47.05    6.75
  -1  -5 -13   48.47    6.82
  -1   5 -13   47.34    6.87
  -1  -5 -13   44.82    6.79
  -1  -5 -13   48.89    4.04
  -1   5 -13   50.01    4.09
  -1   5 -13   48.15    3.92
  -1   5 -13   48.62    6.48
  -1  -5 -13   33.87    6.13
  -1   5 -13   44.47    3.88
  -1  -5 -13   45.63    3.96
   1   5  13   45.65    6.02
  -1   5 -13   44.31    3.98
  -1  -5 -13   41.24    3.91
  -1   5 -13   40.61    3.75
  -1   5 -13   43.01    3.78
  -1  -5 -13   47.75    4.23
  -1  -5 -13   50.15    4.00
  -1   5 -13   54.83    4.09
  -1  -5 -14   36.57    5.95
  -1   5 -14   22.58    5.20
  -1   5 -14   27.26    3.09
  -1   5 -14   28.35    3.17
  -1  -5 -14   29.54    5.34
  -1   5 -14   26.58    5.25
  -1  -5 -14   32.57    3.28
  -1  -5 -14   29.89    3.34
  -1  -5 -14   33.23    5.72
  -1   5 -14   21.32    5.00
  -1  -5 -14   28.70    3.25
  -1   5 -14   23.96    3.01
  -1   5 -15    8.55    2.00
  -1  -5 -15    7.49    1.97
  -1   5 -15    8.42    2.07
  -1   5 -15    7.74    2.10
  -1   5 -15    9.71    2.04
  -1  -5 -15    5.42    2.01
  -1   5 -15   12.40    2.24
  -1  -5 -15    7.44    2.06
  -1   5 -15    9.26    2.12
  -1  -5 -15    4.80    1.82
  -1   5 -15    8.36    2.01
  -1   5 -15    9.93    2.16
  -1  -5 -15   10.47    2.15
  -1  -5 -15   10.96    2.36
  -1  -5 -16   60.21    4.15
  -1   5 -16   52.24    3.65
  -1  -5 -16   57.22    3.85
  -1  -5 -16   54.15    3.82
  -1   5 -16   59.76    3.94
  -1  -5 -16   60.29    4.02
  -1   5 -16   55.41    3.92
  -1   5 -16   53.23    3.70
  -1  -5 -16   63.47    4.25
  -1   5 -16   51.41    3.75
  -1   5 -16   61.98    4.01
  -1  -5 -16   57.76    3.94
  -1   5 -16   64.64    3.96
  -1   5 -17    1.51    1.11
  -1  -5 -17    0.16    1.11
  -1   5 -17    1.51    1.24
  -1  -5 -17    0.16    1.08
  -1   5 -17    0.62    1.15
  -1  -5 -17    0.63    1.07
  -1  -5 -17    1.38    1.15
  -1  -5 -17   -0.54    1.17
  -1   5 -17   -0.16    1.11
  -1   5 -17    0.81    1.23
  -1  -5 -17   -0.16    1.00
  -1   5 -17   -0.33    1.19
  -1  -5 -18   43.01    2.67
  -1   5 -18   42.37    2.46
  -1   5 -18   44.93    2.46
  -1   5 -18   42.72    2.47
   1   6 -18   50.89    2.93
   1  -6 -18   46.67    2.90
   1   6 -18   45.36    2.68
   1   6 -17    2.36    1.26
   1  -6 -17    3.21    1.27
   1  -6 -17    1.93    1.27
   1   6 -17    3.21    1.28
   1  -6 -17    2.41    1.26
   1  -6 -17    3.67    1.42
   1   6 -17    1.82    1.20
   1  -6 -17    0.66    1.16
   1   6 -17    2.88    1.34
   1  -6 -17    3.21    1.46
   1   6 -17    4.96    1.46
   1   6 -16   77.11    4.67
   1  -6 -16   74.45    4.74
   1  -6 -16   66.20    4.33
   1   6 -16   69.34    4.42
   1  -6 -16   73.72    4.56
   1  -6 -16   68.64    4.38
   1   6 -16   70.11    4.38
   1   6 -16   70.02    4.24
   1  -6 -16   76.14    4.45
   1   6 -16   73.73    4.33
   1  -6 -16   73.06    4.37
   1  -6 -15   17.95    2.56
   1  -6 -15   16.39    2.42
   1   6 -15   17.43    2.55
   1   6 -15   16.35    2.44
   1  -6 -15   16.74    2.49
   1   6 -15   13.66    2.44
   1   6 -15   12.33    2.21
   1  -6 -15   13.77    2.47
   1  -6 -15   15.84    2.60
   1   6 -15   16.28    2.34
   1  -6 -15   15.44    2.28
   1   6 -15   15.78    2.44
   1  -6 -15   13.96    2.40
   1   6 -14  160.36    7.69
   1  -6 -14  162.28    7.70
   1  -6 -14  171.33    7.81
   1   6 -14  165.37    7.64
   1   6 -14  154.94    7.71
   1  -6 -14  147.67   11.68
   1   6 -14  172.04   12.25
   1   6 -14  150.59   11.90
   1  -6 -14  152.43   12.04
   1  -6 -14  165.63    7.57
   1   6 -14  169.05    7.52
   1  -6 -14  161.55    7.94
   1  -6 -14  158.44    7.80
   1   6 -13   14.82    2.43
   1  -6 -13   14.53    2.48
   1   6 -13   13.13    2.40
   1  -6 -13   12.79    2.26
   1   6 -13   13.64    2.32
   1   6 -13    7.38    3.80
   1  -6 -13   18.90    4.66
   1  -6 -13    7.16    3.37
   1   6 -13   21.82    4.60
   1   6 -13   13.27    2.49
   1  -6 -13   14.10    2.43
   1   6 -13   12.74    2.42
   1  -6 -13   17.52    2.85
   1   6 -13   15.75    2.40
  -1   6  13   17.33    4.08
   1  -6 -13   15.54    2.40
   1   6 -13   15.55    2.45
   1   6 -13   12.93    2.27
   1  -6 -13   17.96    2.63
   1   6 -13   16.12    2.52
   1   6 -13   13.62    2.43
   1  -6 -13   14.76    2.53
   1  -6 -13   15.95    2.70
   1  -6 -12   21.22    2.62
   1   6 -12   12.58    2.17
   1  -6 -12   17.21    2.55
   1   6 -12   17.54    2.52
   1   6 -12   17.10    4.35
   1  -6 -12   25.69    5.00
   1  -6 -12   17.31    4.10
   1   6 -12   19.93    4.36
   1  -6 -12   16.15    2.56
   1   6 -12   16.76    2.44
   1  -6 -12   18.87    2.59
   1   6 -12   18.88    2.71
   1  -6 -12   20.49    2.62
   1   6 -12   18.90    2.43
   1   6 -12   18.68    2.56
   1  -6 -12   21.35    2.70
   1   6 -12   14.96    2.36
   1   6 -12   20.37    2.67
   1  -6 -12   17.74    2.40
   1  -6 -12   18.74    2.69
  -1   6  12   15.92    4.12
   1   6 -12   11.90    2.35
   1   6 -11   97.74    5.22
   1  -6 -11   86.01    5.32
   1  -6 -11   91.79    8.27
   1   6 -11   98.82    8.59
   1   6 -11   97.79    5.26
   1  -6 -11  101.71    5.35
   1   6 -11   95.69    4.94
   1  -6 -11   90.11    8.34
   1   6 -11   99.91    8.87
   1  -6 -11   98.09    4.88
   1   6 -11   95.57    5.20
   1  -6 -11   92.53    5.45
   1   6 -11   89.13    5.38
   1  -6 -11   98.52    5.40
   1   6 -11   97.72    5.35
  -1   6  11  100.22    8.22
   1   6 -11  103.47    5.50
   1   6 -11   92.27    5.09
   1   6 -11   95.72    5.33
   1  -6 -11   95.51    5.21
   1  -6 -11   88.49    5.02
   1   6 -11   96.65    5.13
   1  -6 -11   95.48    5.15
   1   6 -10   14.95    2.16
  -1   6  10   12.80    3.44
   1   6 -10   16.16    2.16
   1  -6 -10   15.55    2.11
   1  -6 -10   13.21    2.24
   1   6 -10   16.16    2.10
  -1  -6  10   14.20    1.84
   1   6 -10   11.85    1.98
   1   6 -10   15.23    2.11
   1  -6 -10   15.44    2.27
   1   6 -10   12.78    1.98
   1   6 -10   14.56    2.00
   1   6 -10   10.20    1.90
   1  -6 -10   14.17    2.08
   1  -6 -10   12.47    1.94
   1   6 -10   12.69    2.00
   1  -6 -10   12.27    3.18
   1  -6 -10   15.11    3.62
   1   6 -10   16.06    3.65
   1  -6 -10   17.14    2.36
   1  -6 -10   11.62    2.26
   1   6 -10   16.96    3.85
   1  -6 -10   16.29    3.75
   1  -6  -9  440.41   13.47
   1   6  -9  424.42   13.36
   1  -6  -9  457.67   13.63
   1   6  -9  445.57   13.61
   1   6  -9  417.05   13.14
   1  -6  -9  437.67   13.76
   1  -6  -9  436.27   13.37
   1   6  -9  436.69   13.34
   1   6  -9  435.88   13.63
   1  -6  -9  441.68   13.39
   1   6  -9  461.73   18.24
   1  -6  -9  430.61   17.80
   1  -6  -9  437.66   18.09
   1   6  -9  464.82   18.32
   1   6  -9  452.30   18.34
   1  -6  -9  479.78   18.88
   1   6  -9  450.69   13.74
   1   6  -9  438.71   13.27
   1  -6  -9  441.65   13.39
   1  -6  -9  427.46   13.80
  -1   6   9  440.86   18.13
   1   6  -9  431.35   13.12
   1   6  -8  150.72    5.98
   1   6  -8  141.07    5.67
   1  -6  -8  142.30    5.74
   1  -6  -8  139.83    5.25
   1  -6  -8  135.71    5.60
   1  -6  -8  134.63    5.51
   1   6  -8  141.70    5.60
   1  -6  -8  150.24    6.13
   1   6  -8  141.28    5.73
   1  -6  -8  147.08    5.80
   1  -6  -8  138.96    5.87
   1   6  -8  140.19    5.60
   1  -6  -8  140.48    5.59
   1   6  -8  139.82    5.84
   1  -6  -7  861.74   22.45
   1   6  -7  814.41   22.36
   1   6  -7  847.37   22.70
   1   6  -7  845.92   22.65
   1  -6  -7  823.83   22.77
  -1   6   7  873.32   27.22
  -1   6   7  884.48   24.61
   1  -6  -7  836.52   26.37
   1   6  -7  824.15   26.41
   1   6  -7  825.96   22.31
   1  -6  -7  876.10   22.44
   1   6  -7  851.50   26.33
   1  -6  -7  852.06   26.42
   1   6  -7  852.64   26.21
   1  -6  -7  869.45   26.33
   1  -6  -6  101.20    4.48
   1   6  -6  111.46    4.52
   1   6  -6  109.78    6.23
   1  -6  -6  103.12    6.13
   1  -6  -6  110.95    6.26
   1   6  -6  108.48    6.19
   1   6  -6  109.83    6.39
   1  -6  -6  104.72    6.19
  -1   6   6  112.95    5.56
  -1   6   5 1063.67   29.10
   1   6  -5 1052.09   29.69
   1  -6  -5 1080.01   29.83
  -1   6   5 1048.66   30.92
   1   6  -5 1096.06   27.61
   1  -6  -5 1106.42   29.86
   1   6  -5 1065.07   29.72
   1  -6  -5 1071.49   29.91
   1   6  -5 1090.61   30.06
   1   6  -4  105.12    5.24
   1  -6  -4  111.11    5.26
  -1   6   4  110.44    5.21
  -1   6   4  112.30    6.22
   1   6  -4  112.85    4.24
   1  -6  -4  109.07    5.15
   1   6  -4  106.73    5.14
  -1   6   3  559.33   17.30
   1   6  -3  546.05   15.41
  -1   6   3  505.55   15.69
   1  -6  -3  537.48   15.23
   1   6  -3  546.97   15.36
   1   6  -3  543.00   15.23
   1  -6  -3  539.84   15.17
   1  -6  -2   48.12    2.40
   1   6  -2   43.75    2.39
   1   6  -2   42.38    2.17
  -1   6   2   42.03    3.06
   1   6  -2   43.03    3.42
  -1   6   2   45.86    3.58
   1   6  -2   45.01    2.43
   1  -6  -2   49.72    2.50
   1   6  -2   42.77    2.39
   1  -6  -2   44.33    2.40
   1  -6  -2   43.11    2.40
   1   6  -2   45.89    2.47
   1   6  -1   38.80    3.26
  -1   6   1   45.13    3.23
   1   6  -1   48.18    2.73
  -1   6   1   52.77    3.72
   1  -6  -1   45.91    2.02
   1   6  -1   47.90    2.10
   1   6  -1   48.28    2.07
   1  -6  -1   49.00    2.09
  -1   6   0  113.10    5.39
   1   6   0  109.15    3.36
   1  -6   0  108.28    3.42
   1   6   0  107.43    5.49
   1   6   0  108.31    4.84
   1  -6   0  112.08    3.34
   1   6   0  111.19    3.49
   1   6   1   35.13    1.93
   1  -6   1   32.64    1.79
   1   6   1   32.35    3.04
   1   6   1   33.28    1.73
  -1   6  -1   35.86    2.90
   1  -6   1   35.81    1.91
   1  -6   1   34.45    1.88
   1   6   1   31.23    1.76
   1   6   1   30.19    2.74
  -1   6  -2 1060.29   27.91
  -1   6  -2 1060.08   27.14
   1   6   2 1064.27   29.15
   1   6   2 1063.57   29.40
   1   6   3 1372.78   37.20
  -1   6  -3 1383.24   35.37
  -1  -6  -3 1382.84   35.59
  -1  -6  -3 1400.85   35.52
  -1   6  -3 1375.69   35.38
  -1  -6  -3 1363.12   35.59
  -1   6  -3 1327.69   35.70
  -1   6  -4  106.34    4.10
   1   6   4  102.44    6.09
  -1   6  -4  105.37    5.28
  -1  -6  -4  103.80    5.39
  -1   6  -4  109.49    5.38
  -1  -6  -4  106.70    5.32
  -1   6  -4   99.58    5.47
  -1  -6  -4  106.67    5.49
  -1   6  -5  827.72   21.65
  -1  -6  -5  842.88   24.42
  -1   6  -5  841.65   24.27
  -1  -6  -5  815.87   24.25
  -1   6  -5  811.45   24.12
  -1   6  -5  840.35   24.69
  -1  -6  -5  818.75   24.48
   1   6   5  812.13   25.42
  -1   6  -6    3.23    1.98
  -1  -6  -6    3.91    1.92
  -1  -6  -6    3.72    1.29
  -1   6  -6    2.61    1.57
  -1  -6  -6    5.03    2.10
  -1   6  -6    5.23    1.33
  -1  -6  -6    2.05    1.74
  -1   6  -6    0.65    1.54
   1   6   6    3.59    1.99
  -1  -6  -7  270.33    8.72
  -1  -6  -7  264.42    8.69
  -1   6  -7  273.67    8.64
  -1   6  -7  260.58    8.47
  -1  -6  -7  269.11   12.30
  -1   6  -7  255.54   12.10
  -1  -6  -7  260.04    8.72
  -1   6  -7  276.10    8.82
   1  -6   7  284.81    8.95
  -1   6  -7  278.71   12.03
  -1  -6  -7  273.16   12.12
  -1   6  -7  283.40    8.98
  -1  -6  -7  270.98    8.88
  -1   6  -7  287.23   12.19
  -1  -6  -7  294.25   12.44
  -1   6  -7  278.37    8.96
  -1   6  -7  273.08    8.70
  -1  -6  -7  264.55    8.71
  -1  -6  -8   64.35    3.75
  -1   6  -8   61.11    3.70
  -1  -6  -8   71.66    3.80
  -1   6  -8   67.04    3.64
  -1   6  -8   66.78    3.81
  -1  -6  -8   59.76    3.49
  -1   6  -8   65.53    3.72
  -1  -6  -8   69.24    3.80
   1   6   8   71.08    6.19
   1  -6   8   63.96    3.62
  -1   6  -8   72.08    3.74
  -1  -6  -8   72.61    3.82
  -1   6  -8   68.96    3.44
   1  -6   9    6.96    1.56
  -1   6  -9   13.00    3.39
  -1  -6  -9   13.60    3.48
  -1   6  -9   10.70    1.89
  -1  -6  -9    7.64    1.67
  -1   6  -9    6.67    1.65
  -1  -6  -9    9.50    1.87
  -1   6  -9    6.99    1.81
  -1  -6  -9   10.18    1.88
   1   6   9    4.58    2.54
  -1  -6  -9    9.44    1.66
  -1   6  -9   10.93    3.01
  -1  -6  -9    9.09    2.89
  -1   6  -9    8.56    1.70
  -1  -6  -9    7.62    1.72
  -1   6  -9    8.20    3.01
  -1  -6  -9   10.10    2.85
  -1   6  -9    5.24    1.54
  -1   6 -10   54.02    3.75
  -1  -6 -10   58.08    3.89
  -1  -6 -10   50.69    6.12
  -1   6 -10   62.56    6.47
  -1   6 -10   52.55    3.85
  -1  -6 -10   67.21    4.26
   1  -6  10   58.35    3.76
   1   6  10   52.88    6.17
  -1   6 -10   57.40    3.83
  -1   6 -10   60.44    4.06
  -1  -6 -10   56.38    3.89
  -1   6 -10   46.38    5.82
  -1  -6 -10   48.19    5.87
  -1   6 -10   63.34    6.80
  -1  -6 -10   68.73    7.03
  -1   6 -10   58.14    3.94
  -1  -6 -10   54.95    3.86
  -1   6 -10   58.43    3.93
  -1   6 -10   57.28    3.92
   1  -6  11  292.20   10.33
  -1   6 -11  303.28   15.90
  -1  -6 -11  275.19   15.58
  -1  -6 -11  300.07   15.93
  -1   6 -11  295.65   15.80
  -1   6 -11  302.84   16.37
  -1  -6 -11  290.73   16.07
  -1  -6 -11  305.69   10.97
  -1   6 -11  292.40   10.87
  -1   6 -11  289.22   10.74
  -1   6 -11  283.56   10.51
  -1   6 -11  310.85   11.05
  -1  -6 -11  293.76   10.69
  -1   6 -11  274.32   10.56
  -1  -6 -11  290.82   10.76
   1   6  11  294.00   15.61
  -1  -6 -11  294.47   10.70
  -1   6 -11  293.75   10.57
  -1   6 -12   19.44    2.65
  -1  -6 -12   16.16    2.51
  -1   6 -12   18.21    4.31
  -1  -6 -12   18.10    4.35
  -1   6 -12   17.28    2.60
  -1  -6 -12   16.50    2.56
  -1   6 -12   21.64    2.71
  -1  -6 -12   20.07    2.67
  -1   6 -12   16.37    2.49
   1   6  12   15.65    3.88
  -1   6 -12   14.77    2.51
  -1   6 -12   21.87    4.79
  -1  -6 -12   13.76    4.20
  -1   6 -12   18.56    2.49
  -1  -6 -12   19.28    2.65
  -1  -6 -12   16.83    2.76
  -1  -6 -12   26.43    4.99
  -1   6 -12   20.50    4.49
  -1   6 -13  122.93    6.31
  -1  -6 -13  123.86    6.44
   1   6  13  118.26    9.67
  -1   6 -13  119.02    6.32
  -1  -6 -13  128.75    6.83
  -1  -6 -13  120.10   10.27
  -1   6 -13  133.93   10.69
  -1  -6 -13  108.86   10.13
  -1   6 -13  119.75   10.43
  -1   6 -13  122.11    6.60
  -1   6 -13  115.02    9.97
  -1  -6 -13  132.41   10.77
  -1  -6 -13  119.89    6.36
  -1   6 -13  126.31    6.55
  -1   6 -13  129.62    6.48
  -1  -6 -14   32.06    5.56
  -1  -6 -14   30.64    3.36
  -1   6 -14   35.64    3.47
  -1   6 -14   42.93    3.70
  -1  -6 -14   35.39    3.60
  -1   6 -14   28.59    5.16
  -1  -6 -14   32.40    5.73
   1   6  14   27.61    4.67
  -1  -6 -14   40.47    3.66
  -1   6 -14   34.45    3.34
  -1   6 -14   34.40    6.08
  -1  -6 -14   29.38    5.76
  -1   6 -15  382.51   13.17
  -1  -6 -15  360.53   12.72
  -1   6 -15  382.12   12.76
  -1   6 -15  392.41   13.07
  -1  -6 -15  375.55   13.06
  -1   6 -15  372.81   12.69
  -1  -6 -15  379.88   13.34
  -1   6 -15  385.44   13.05
  -1  -6 -15  374.02   13.02
  -1   6 -15  383.25   12.86
  -1   6 -15  377.34   12.94
  -1  -6 -15  366.39   12.80
  -1  -6 -15  408.95   13.61
  -1  -6 -15  399.80   13.25
  -1   6 -15  385.30   13.16
  -1  -6 -16   -0.99    1.35
  -1   6 -16    0.40    1.26
  -1  -6 -16    0.58    1.30
  -1   6 -16    1.99    1.47
  -1   6 -16    0.21    1.40
  -1   6 -16    0.18    1.37
  -1  -6 -16    3.23    1.33
  -1  -6 -16   -0.22    1.34
  -1  -6 -16   -0.44    1.50
  -1   6 -16    1.31    1.35
  -1  -6 -16    0.38    1.27
  -1  -6 -16    1.58    1.37
  -1   6 -16    1.57    1.41
  -1   6 -17   52.69    3.14
  -1  -6 -17   41.16    2.91
  -1   6 -17   42.91    2.82
  -1  -6 -17   48.47    3.21
  -1   6 -17   46.10    2.92
  -1   6 -17   46.70    3.01
  -1  -6 -17   49.44    3.21
  -1  -6 -17   36.35    2.78
  -1   6 -18    0.76    0.91
  -1  -6 -18    0.75    0.95
   1   7 -18   38.45    2.39
   1   7 -18   36.56    2.43
   1  -7 -18   34.09    2.33
   1  -7 -17    6.38    1.49
   1   7 -17    6.29    1.51
   1  -7 -17    3.45    1.40
   1  -7 -17    5.97    1.42
   1   7 -17    6.09    1.60
   1   7 -17    4.85    1.29
   1   7 -17    7.45    1.50
   1  -7 -16   12.49    2.08
   1  -7 -16   11.54    2.05
   1   7 -16    6.17    1.73
   1  -7 -16    7.54    1.72
   1   7 -16   10.27    1.81
   1  -7 -16    9.44    1.97
   1   7 -16    8.89    2.04
   1   7 -16    9.64    1.86
   1  -7 -16    6.80    1.79
   1   7 -16    4.95    1.77
   1  -7 -16    9.74    1.88
   1   7 -15    4.23    1.69
   1  -7 -15    3.04    1.56
   1  -7 -15    2.09    1.67
   1  -7 -15   -0.26    1.76
   1  -7 -15    3.27    1.66
   1   7 -15    3.44    1.51
   1   7 -15    4.69    1.85
   1   7 -15    1.97    1.56
   1  -7 -15    2.69    1.48
   1  -7 -15    3.42    1.49
   1   7 -15    2.98    1.67
   1   7 -15    0.21    1.51
   1  -7 -15    1.57    1.37
   1  -7 -14   22.35    3.13
   1  -7 -14   24.43    2.91
   1   7 -14   22.65    2.89
   1   7 -14   19.67    2.65
   1   7 -14   24.86    2.93
   1  -7 -14   26.83    3.05
   1   7 -14   23.80    2.94
   1  -7 -14   16.61    2.55
   1  -7 -14   16.78    4.04
   1   7 -14   26.04    5.08
   1  -7 -14   12.55    4.40
   1   7 -14   20.39    4.93
  -1   7  13  201.82   12.83
   1   7 -13  198.87    8.93
   1  -7 -13  200.31   13.53
   1   7 -13  205.52   13.76
   1  -7 -13  199.83   13.17
   1   7 -13  176.88   12.59
   1  -7 -13  203.78    8.52
   1   7 -13  200.24    8.39
   1   7 -13  192.73    8.36
   1  -7 -13  200.39    8.53
   1   7 -13  216.56    9.02
   1  -7 -13  209.90    9.07
  -1   7  12   16.73    3.84
   1  -7 -12   14.55    2.31
   1   7 -12    9.34    1.99
   1   7 -12    4.56    2.88
   1  -7 -12    6.10    3.30
   1   7 -12    8.67    2.03
   1   7 -12   12.90    2.32
   1   7 -12   15.95    2.31
   1  -7 -12   12.20    2.28
   1   7 -12   11.89    2.18
   1  -7 -12   11.13    2.20
   1   7 -12   15.14    2.39
   1   7 -12   12.72    2.21
   1  -7 -12   11.12    2.04
   1  -7 -12   21.44    4.36
   1   7 -12   13.72    3.74
   1   7 -12   11.74    2.12
   1  -7 -12   12.94    2.18
   1   7 -12   11.66    2.16
   1  -7 -12   12.72    2.29
   1  -7 -12   11.76    2.37
   1   7 -11  152.05    6.73
   1  -7 -11  149.33    6.79
   1  -7 -11  142.38    6.35
   1  -7 -11  137.30    6.44
   1   7 -11  149.86    6.79
   1  -7 -11  147.03    6.99
   1   7 -11  136.50   10.33
   1  -7 -11  132.84   10.29
   1  -7 -11  143.70    7.06
  -1  -7  11  147.41    6.37
   1  -7 -11  140.26    6.54
   1   7 -11  145.03    6.49
  -1   7  11  157.07   10.63
   1  -7 -11  155.19   10.74
   1   7 -11  145.38   10.37
   1   7 -11  140.29    6.77
   1   7 -11  144.83    6.57
   1  -7 -11  143.88    6.58
   1   7 -11  148.14    6.90
   1   7 -11  141.13    7.02
   1   7 -11  148.42    6.79
   1  -7 -11  155.53    6.94
   1   7 -11  136.41    6.36
   1  -7 -11  144.88    6.94
   1   7 -10  109.35    5.42
   1   7 -10  103.32    5.44
   1  -7 -10  106.49    5.18
   1   7 -10  107.81    5.24
   1  -7 -10  101.92    5.16
   1   7 -10   98.14    5.36
   1   7 -10   85.58    7.71
   1  -7 -10  119.26    8.89
   1  -7 -10  104.52    5.61
   1   7 -10  100.51    4.90
   1   7 -10  104.33    5.11
   1  -7 -10  107.62    5.21
   1   7 -10   98.98    5.01
   1  -7 -10  103.61    5.50
   1  -7 -10  105.82    5.27
   1   7 -10  107.27    5.29
   1  -7 -10   98.67    8.09
   1   7 -10   98.19    8.01
   1   7 -10  108.93    5.35
   1  -7 -10  103.73    5.28
  -1  -7  10  100.41    5.01
  -1   7  10   95.51    8.14
   1   7  -9  152.90    6.27
   1  -7  -9  155.26    6.31
   1   7  -9  154.42    6.56
   1  -7  -9  148.07    6.20
   1   7  -9  155.44    6.26
   1  -7  -9  149.69    6.22
   1   7  -9  152.55    6.52
   1   7  -9  142.96    9.49
   1  -7  -9  152.49    9.67
   1  -7  -9  161.06    9.78
   1  -7  -9  140.97    6.42
   1   7  -9  154.22    6.05
   1  -7  -9  146.12    6.63
  -1   7   9  155.89    9.96
   1   7  -9  157.70    6.41
   1  -7  -9  154.40    6.36
   1   7  -9  147.65    9.37
   1  -7  -9  144.32    9.31
   1  -7  -9  157.74    6.24
   1   7  -9  147.44    6.08
   1   7  -8  261.08    9.28
   1   7  -8  273.82    8.92
   1  -7  -8  281.93    8.90
   1  -7  -8  280.32    9.17
   1  -7  -8  280.28    9.43
  -1   7   8  262.13   13.05
   1  -7  -8  272.45    9.09
   1   7  -8  271.38    9.06
   1   7  -8  279.15    9.21
   1  -7  -8  263.92    9.06
   1  -7  -8  287.37    9.76
   1   7  -8  281.50    8.99
   1  -7  -8  280.80    9.04
   1   7  -8  275.95    9.41
   1  -7  -8  278.51    9.05
   1   7  -8  279.32    9.08
   1  -7  -7   -0.67    1.22
   1  -7  -7    0.25    1.03
   1  -7  -7    1.54    1.05
   1   7  -7    0.48    1.22
   1   7  -7    0.64    0.99
   1   7  -7    2.33    1.90
   1  -7  -7    0.76    1.52
   1   7  -7   -0.93    1.13
   1  -7  -7    0.39    0.99
   1  -7  -7    1.12    1.77
   1   7  -7    0.73    1.65
   1  -7  -7    0.74    1.70
   1  -7  -7    1.49    1.25
   1   7  -7   -0.15    1.21
   1   7  -7   -0.15    1.19
  -1   7   7   -0.56    1.32
   1   7  -6    2.22    1.70
   1  -7  -6    1.24    1.62
  -1   7   6    3.61    1.52
   1   7  -6    3.48    1.23
   1   7  -6    2.20    1.26
   1   7  -6    5.69    1.38
   1   7  -6    2.39    1.65
   1  -7  -6    3.60    1.74
   1  -7  -6    2.46    1.14
   1  -7  -6    3.48    1.28
   1  -7  -6    2.45    1.63
   1  -7  -5    7.82    1.39
   1   7  -5    7.13    1.42
   1   7  -5   10.65    2.07
   1  -7  -5   12.01    2.05
   1   7  -5    7.17    1.80
   1  -7  -5   11.20    1.89
  -1   7   5   10.76    1.96
   1   7  -5    9.47    1.40
   1   7  -4    6.63    1.58
   1  -7  -4    7.29    1.65
  -1   7   4    4.29    1.97
  -1   7   4    6.75    1.72
   1   7  -4    7.56    1.41
   1  -7  -4    7.47    1.66
   1   7  -4    8.83    1.75
   1   7  -3  760.86   20.44
  -1   7   3  806.77   22.58
  -1   7   3  760.05   23.71
   1   7  -3  802.03   21.25
   1  -7  -3  814.66   21.16
   1   7  -3  799.35   21.11
   1  -7  -3  781.38   21.01
  -1   7   2  769.78   22.35
  -1   7   2  770.48   21.25
   1   7  -2  737.37   21.97
   1   7  -2  724.77   19.19
   1  -7  -2  702.12   18.87
   1   7  -2  757.10   19.05
   1  -7  -2  721.73   18.84
   1   7  -2  734.30   18.96
  -1   7   1  403.86   13.16
   1   7  -1  397.53   13.58
   1   7  -1  388.03   11.91
  -1   7   1  413.88   13.71
   1   7   0  408.05   13.81
   1   7   0  409.58   12.78
  -1   7   0  405.65   13.50
   1  -7   1 1433.94   34.27
   1   7   1 1390.14   34.11
   1   7   1 1397.46   37.21
  -1  -7  -1 1369.59   34.04
   1  -7   1 1406.25   34.05
   1   7   1 1421.58   34.37
   1   7   1 1514.44   38.34
   1   7   1 1367.52   33.94
  -1   7  -1 1424.61   37.18
   1  -7   1 1424.41   34.33
  -1   7  -1 1409.89   34.02
  -1  -7  -1 1417.35   34.36
  -1   7  -1 1374.00   34.45
  -1   7  -1 1399.45   34.10
  -1  -7  -1 1435.30   34.26
   1   7   2   13.25    2.33
  -1   7  -2   10.72    1.28
  -1  -7  -2   12.72    1.39
   1   7   2   10.53    2.17
  -1   7  -2   12.35    1.35
  -1  -7  -2   12.83    1.44
  -1   7  -2   10.03    1.44
  -1  -7  -2    8.22    1.25
   1   7   3    7.64    2.02
   1   7   3    4.16    1.84
  -1   7  -3    6.86    1.45
  -1  -7  -3    5.68    1.40
  -1  -7  -3    5.47    1.35
  -1   7  -3    4.69    1.39
  -1   7  -3    5.73    1.52
  -1  -7  -3    4.65    1.29
  -1   7  -3    5.58    1.22
  -1   7  -4  229.59    7.51
  -1  -7  -4  245.81    9.09
  -1   7  -4  243.82    8.88
   1   7   4  243.79   10.45
  -1  -7  -4  237.84    9.03
  -1   7  -4  240.62    9.25
  -1  -7  -4  240.75    8.95
  -1   7  -4  249.75    8.95
  -1   7  -5    6.43    2.03
  -1  -7  -5   10.46    2.22
  -1   7  -5    7.36    1.90
  -1  -7  -5    5.13    1.76
   1   7   5    8.05    2.32
  -1   7  -5    7.97    1.41
  -1   7  -5    9.17    2.03
  -1  -7  -5    9.42    2.05
  -1  -7  -5    6.95    1.46
  -1   7  -6   52.00    4.62
  -1  -7  -6   66.79    5.13
  -1   7  -6   55.80    3.13
  -1   7  -6   56.40    3.06
  -1  -7  -6   54.42    3.15
  -1  -7  -6   61.96    4.80
  -1   7  -6   61.00    4.82
  -1   7  -6   55.29    4.55
  -1  -7  -6   63.71    4.89
  -1  -7  -7  161.07    8.77
  -1  -7  -7  162.05    6.09
  -1   7  -7  158.43    5.81
  -1  -7  -7  152.21    5.82
  -1   7  -7  164.58    8.62
  -1  -7  -7  147.89    8.57
  -1  -7  -7  164.44    6.01
  -1   7  -7  149.18    5.82
  -1   7  -7  152.91    8.50
  -1  -7  -7  152.05    8.73
  -1   7  -7  167.42    9.17
   1  -7   7  169.48    6.28
  -1   7  -7  144.06    5.71
  -1   7  -7  155.73    5.83
  -1  -7  -7  152.70    5.80
  -1  -7  -7  149.17    5.92
  -1   7  -7  152.47    5.94
  -1   7  -7  158.33    6.06
  -1   7  -8  436.54   17.66
  -1  -7  -8  438.42   13.08
  -1   7  -8  422.77   12.86
  -1  -7  -8  431.30   12.98
  -1   7  -8  418.46   12.99
  -1  -7  -8  426.96   13.04
  -1   7  -8  429.40   13.19
  -1  -7  -8  435.18   13.15
  -1   7  -8  421.15   13.10
  -1   7  -8  433.92   12.94
  -1  -7  -8  419.01   12.91
  -1   7  -8  437.50   12.78
   1  -7   8  441.57   13.25
   1   7   8  433.64   18.08
  -1   7  -9  416.20   13.16
  -1  -7  -9  454.72   13.75
  -1  -7  -9  460.70   18.96
  -1   7  -9  465.87   18.80
  -1   7  -9  466.13   14.00
  -1  -7  -9  446.32   13.92
   1  -7   9  456.83   13.96
  -1   7  -9  460.56   14.16
  -1  -7  -9  450.50   13.83
  -1   7  -9  462.20   13.80
  -1  -7  -9  446.86   19.08
  -1   7  -9  478.18   19.56
  -1  -7  -9  444.09   13.82
  -1   7  -9  453.20   13.80
  -1  -7  -9  432.07   18.57
  -1   7  -9  437.68   18.41
   1   7   9  443.21   19.22
  -1   7  -9  449.64   14.06
  -1  -7  -9  455.16   14.05
  -1   7 -10  576.21   17.78
  -1  -7 -10  596.65   17.95
  -1   7 -10  590.58   23.95
  -1  -7 -10  587.48   23.94
  -1   7 -10  596.98   17.75
  -1   7 -10  594.19   18.14
  -1  -7 -10  582.88   17.77
  -1  -7 -10  616.82   24.01
  -1   7 -10  571.05   23.10
  -1   7 -10  598.89   17.70
  -1  -7 -10  589.56   17.78
   1  -7  10  628.33   17.93
  -1   7 -10  618.84   18.21
  -1   7 -10  623.38   18.23
   1   7  10  612.80   24.15
  -1  -7 -10  586.28   23.56
  -1   7 -10  590.87   23.40
  -1  -7 -10  580.03   17.35
  -1  -7 -10  621.25   18.17
  -1   7 -10  582.72   17.95
  -1  -7 -11   49.10    3.74
  -1   7 -11   44.34    3.61
  -1  -7 -11   46.85    6.28
  -1   7 -11   52.39    6.40
  -1  -7 -11   33.25    5.56
  -1   7 -11   51.43    3.93
   1   7  11   46.30    6.08
  -1   7 -11   57.14    6.43
  -1  -7 -11   54.68    6.43
  -1  -7 -11   49.53    3.92
  -1   7 -11   48.18    3.85
  -1  -7 -11   46.06    3.63
  -1   7 -11   47.04    3.84
  -1   7 -11   50.08    3.69
  -1  -7 -11   55.38    3.97
  -1   7 -11   53.55    3.74
  -1  -7 -11   45.94    3.57
  -1   7 -11   57.91    6.57
  -1   7 -12  119.18    6.29
  -1  -7 -12  111.70    6.19
   1  -7  12  121.42    5.88
  -1  -7 -12  115.09    6.40
  -1  -7 -12  121.69    9.99
  -1   7 -12   92.39    8.87
  -1   7 -12  124.34    6.16
  -1  -7 -12  114.52    6.08
  -1   7 -12  128.01    6.48
   1   7  12  115.08    9.63
  -1   7 -12  124.62    6.29
  -1  -7 -12  116.74    6.20
  -1  -7 -12  116.03    6.58
  -1   7 -12  121.76    6.26
  -1   7 -12  117.31    9.81
  -1  -7 -12  122.71   10.23
  -1  -7 -12   96.91    9.39
  -1   7 -12  116.78   10.06
  -1  -7 -12  114.04    6.06
  -1   7 -12  122.23    6.07
  -1  -7 -13    1.56    2.93
  -1   7 -13    4.54    3.11
  -1   7 -13    3.43    1.53
  -1  -7 -13    3.28    1.72
  -1  -7 -13    0.79    2.23
  -1   7 -13    0.72    1.55
  -1  -7 -13    3.01    1.66
  -1   7 -13   -0.76    2.94
  -1   7 -13   -0.81    2.63
  -1  -7 -13    1.61    3.03
  -1  -7 -13    4.30    1.89
  -1   7 -13    3.14    1.76
   1   7  13   -0.73    2.57
  -1   7 -13    3.40    1.89
  -1   7 -13    4.61    1.73
  -1  -7 -14   13.50    3.48
  -1   7 -14   22.64    4.63
  -1   7 -14   15.96    2.44
  -1   7 -14   17.27    2.69
  -1   7 -14   16.67    2.48
  -1  -7 -14   12.24    2.43
  -1  -7 -14   16.21    2.62
  -1   7 -14   16.70    2.53
  -1  -7 -14   16.21    2.50
  -1  -7 -14    6.17    3.86
  -1   7 -14   16.29    4.28
   1   7  14   16.78    4.01
  -1   7 -14   12.92    2.39
  -1   7 -14   13.82    2.37
  -1  -7 -14   10.12    2.10
  -1  -7 -14   14.39    2.45
  -1   7 -14   12.98    2.23
  -1  -7 -15   64.36    4.22
  -1   7 -15   56.32    4.02
  -1  -7 -15   61.49    4.41
  -1   7 -15   62.43    4.29
  -1  -7 -15   61.84    4.14
  -1   7 -15   57.35    4.13
  -1  -7 -15   71.19    4.56
  -1   7 -15   60.95    3.98
  -1  -7 -15   65.48    4.13
  -1   7 -15   62.17    4.24
  -1  -7 -15   64.35    4.12
  -1   7 -15   61.02    4.03
  -1  -7 -15   58.37    4.19
  -1   7 -15   72.25    4.46
  -1   7 -16    4.19    1.39
  -1  -7 -16    5.50    1.72
  -1   7 -16    6.76    1.73
  -1  -7 -16    3.42    1.50
  -1   7 -16    3.77    1.57
  -1  -7 -16    6.32    1.62
  -1  -7 -16    4.21    1.57
  -1  -7 -16    4.23    1.48
  -1   7 -16    2.83    1.39
  -1   7 -17   72.95    3.57
  -1   7 -17   94.45    4.27
  -1   7 -17   88.61    4.09
  -1   7 -17   69.90    3.54
  -1  -7 -17   85.65    4.11
  -1  -7 -17   79.16    3.79
  -1  -7 -17   89.21    4.29
  -1   7 -18   29.67    1.91
   1   8 -18   61.28    2.91
   1  -8 -18   53.13    2.81
   1   8 -18   62.64    3.05
   1  -8 -17   13.84    1.81
   1   8 -17   19.20    2.09
   1  -8 -17   17.09    2.04
   1   8 -17   15.73    1.86
   1  -8 -16  166.36    6.89
   1   8 -16  190.00    7.17
   1  -8 -16  189.82    7.62
   1   8 -16  176.16    6.75
   1  -8 -16  172.55    6.95
   1   8 -16  163.15    6.71
   1   8 -16  179.08    7.49
   1  -8 -16  193.93    7.57
   1  -8 -15   10.89    2.06
   1   8 -15   10.22    1.86
   1  -8 -15    6.97    1.83
   1   8 -15    9.62    1.94
   1   8 -15    8.90    1.84
   1  -8 -15    9.54    2.09
   1   8 -15   11.52    2.34
   1  -8 -15    8.16    2.01
   1   8 -15    5.39    1.69
   1  -8 -15   10.63    1.96
   1  -8 -15   10.38    1.97
   1   8 -14  249.71    9.62
   1   8 -14  246.23    9.46
   1  -8 -14  263.80   10.02
   1   8 -14  230.08   14.31
   1  -8 -14  257.12   10.23
   1   8 -14  224.56    9.41
   1  -8 -14  241.59    9.63
   1  -8 -14  209.05   13.76
   1   8 -14  214.95   13.74
   1  -8 -14  251.62    9.67
   1   8 -14  240.09    9.46
   1   8 -14  245.59    9.31
   1  -8 -14  241.89    9.38
  -1   8  14  255.27   14.20
   1  -8 -14  235.84    9.34
   1   8 -14  243.12    9.32
  -1   8  13   31.60    5.18
   1   8 -13   41.63    3.74
   1   8 -13   32.93    3.16
   1  -8 -13   30.62    3.21
   1   8 -13   36.57    5.51
   1  -8 -13   39.11    6.04
   1   8 -13   36.20    3.26
   1  -8 -13   36.88    3.32
   1  -8 -13   33.90    3.57
   1   8 -13   38.55    3.68
   1   8 -13   48.47    6.40
   1  -8 -13   21.93    4.90
   1  -8 -12   44.85    3.78
   1   8 -12   43.01    3.67
   1  -8 -12   47.83    3.97
   1  -8 -12   45.10    6.11
   1   8 -12   49.57    6.11
   1  -8 -12   58.49    4.30
   1   8 -12   47.75    3.87
   1   8 -12   50.13    6.51
   1  -8 -12   34.55    5.75
   1   8 -12   47.46    3.64
   1  -8 -12   53.85    3.90
   1   8 -12   51.09    4.12
   1  -8 -12   56.17    4.08
   1   8 -12   48.48    3.78
   1   8 -12   52.88    4.09
   1  -8 -12   48.58    4.17
   1   8 -12   59.07    4.35
   1  -8 -12   47.18    3.69
   1   8 -12   53.64    3.80
  -1   8  12   47.31    6.28
   1   8 -11    9.11    2.04
  -1   8  11   13.45    3.47
   1  -8 -11    9.03    1.86
   1   8 -11    7.33    1.66
   1  -8 -11    5.62    1.87
   1  -8 -11    2.65    2.43
   1   8 -11    6.50    2.94
   1  -8 -11    7.42    1.81
   1  -8 -11   15.01    3.75
   1   8 -11    3.43    2.59
   1   8 -11    6.02    1.74
   1  -8 -11    7.57    1.91
   1  -8 -11    6.35    2.01
   1   8 -11    7.03    1.95
   1  -8 -11    7.75    1.84
   1   8 -11    9.17    1.92
   1  -8 -11    7.53    2.04
   1   8 -11    9.86    1.98
   1   8 -11    7.66    1.72
   1  -8 -11    5.23    1.77
   1   8 -11    6.92    1.97
   1  -8 -10   24.69    2.78
   1  -8 -10   23.33    2.76
   1   8 -10   18.96    2.49
   1  -8 -10   23.34    2.52
   1   8 -10   20.64    2.30
   1  -8 -10   16.04    3.75
   1   8 -10   20.44    3.77
  -1  -8  10   20.50    2.40
  -1   8  10   24.61    4.72
   1  -8 -10   20.96    2.44
   1   8 -10   23.03    2.48
   1   8 -10   21.03    2.34
   1   8 -10   21.47    2.56
   1   8 -10   14.80    3.62
   1  -8 -10   17.11    3.85
   1  -8 -10   23.17    2.60
   1  -8 -10   22.01    2.49
   1   8 -10   21.54    2.37
   1  -8 -10   21.96    2.38
   1   8  -9   67.41    6.24
   1  -8  -9   66.23    6.22
   1  -8  -9   63.94    3.82
   1   8  -9   65.48    3.82
   1  -8  -9   67.46    3.88
   1  -8  -9   67.65    3.71
   1  -8  -9   66.94    4.11
   1  -8  -9   59.08    5.96
   1   8  -9   65.88    6.42
   1  -8  -9   66.15    4.27
   1   8  -9   73.10    4.06
   1  -8  -9   74.19    4.07
   1   8  -9   71.34    4.22
   1   8  -9   67.98    3.82
   1  -8  -9   70.30    3.88
   1  -8  -9   68.13    4.33
   1   8  -9   64.92    3.76
   1  -8  -9   66.11    3.81
   1   8  -9   70.96    4.20
  -1   8   9   61.75    6.30
   1   8  -8  518.28   14.81
   1  -8  -8  506.11   14.77
   1   8  -8  524.28   14.70
   1  -8  -8  509.62   15.16
   1  -8  -8  512.23   14.82
   1   8  -8  500.53   14.83
   1  -8  -8  498.69   14.61
   1   8  -8  509.69   14.63
   1  -8  -8  506.56   14.80
   1  -8  -8  514.02   14.86
   1  -8  -8  503.19   15.52
  -1   8   8  501.12   20.16
   1  -8  -8  506.61   15.53
   1  -8  -8  503.83   14.65
   1   8  -8  504.01   14.66
   1   8  -8  527.46   15.35
   1   8  -8  531.05   15.41
   1   8  -7  174.06    6.17
   1  -8  -7  176.12    6.19
   1   8  -7  181.97    6.85
  -1   8   7  165.24    9.82
   1   8  -7  168.45    6.57
   1  -8  -7  172.90    6.18
   1   8  -7  167.29    6.19
   1  -8  -7  174.51    6.37
   1  -8  -7  165.69    6.43
   1  -8  -7  181.91    9.00
   1   8  -7  170.16    8.81
   1  -8  -7  169.32    6.05
   1  -8  -7  175.23    6.12
   1   8  -7  178.16    6.63
   1  -8  -7  171.98    6.80
   1  -8  -7  175.57    6.86
   1   8  -7  157.91    8.75
   1  -8  -7  164.90    8.82
   1   8  -6   68.08    3.51
   1   8  -6   57.36    4.51
   1  -8  -6   55.68    4.44
   1   8  -6   57.29    3.40
   1   8  -6   62.37    3.36
   1  -8  -6   62.36    3.27
   1  -8  -6   62.11    3.56
  -1   8   6   70.10    4.73
   1  -8  -6   59.40    4.54
   1   8  -6   63.84    4.60
   1   8  -6   66.44    3.63
   1  -8  -6   60.96    3.46
   1   8  -5  271.92   10.19
   1  -8  -5  266.11    9.95
   1   8  -5  268.74    8.64
   1  -8  -5  273.90    8.45
   1  -8  -5  249.52    8.61
  -1   8   5  275.99   10.54
   1  -8  -5  275.30    9.98
   1   8  -5  271.90   10.00
   1   8  -5  271.60    8.50
   1  -8  -5  251.55    8.52
  -1   8   4  370.97   12.81
   1   8  -4  353.10   11.60
   1  -8  -4  367.14   11.55
   1  -8  -4  370.42   11.52
   1   8  -4  371.76   11.57
   1  -8  -4  352.96   10.51
   1  -8  -4  339.36   10.65
   1   8  -4  366.75   10.74
   1  -8  -4  361.44   10.64
   1  -8  -3  395.13   10.70
   1   8  -3  404.43   10.85
   1   8  -3  389.93   10.62
  -1   8   3  400.51   12.95
   1   8  -3  388.80   10.87
   1  -8  -3  383.27   10.67
   1   8  -2   39.71    2.45
  -1   8   2   42.85    3.61
   1   8  -2   50.40    4.17
  -1   8   2   48.70    4.31
   1   8  -2   36.97    2.48
   1   8  -1  513.50   14.98
   1   8  -1  519.50   16.93
   1   8  -1  490.89   13.72
   1   8   0  117.22    5.61
   1   8   0  120.42    6.58
  -1   8   0  108.63    4.21
   1   8   1   79.31    4.92
  -1   8  -1   82.02    3.50
   1   8   1   85.96    5.49
  -1  -8  -2  666.03   17.10
  -1   8  -2  669.36   17.00
   1  -8   2  676.36   17.27
   1   8   2  644.87   17.02
  -1   8  -2  664.77   17.36
  -1  -8  -2  662.98   16.90
   1   8   2  667.61   20.89
   1   8   2  623.65   16.77
   1   8   2  671.59   20.52
  -1   8  -2  650.46   16.85
  -1  -8  -2  664.54   17.21
  -1   8  -2  662.61   17.45
   1   8   2  677.14   17.37
   1  -8   2  637.85   16.96
   1   8   3   51.63    4.45
  -1   8  -3   54.80    3.03
  -1  -8  -3   56.16    3.21
  -1  -8  -3   55.23    3.15
  -1   8  -3   58.70    3.18
   1   8   3   55.79    4.57
  -1  -8  -3   61.44    3.02
  -1   8  -3   55.23    2.89
  -1   8  -3   59.38    3.43
  -1  -8  -3   49.23    3.00
   1   8   4 1143.16   34.94
  -1   8  -4 1237.00   32.36
  -1  -8  -4 1216.31   32.57
  -1  -8  -4 1246.55   32.53
  -1   8  -4 1212.51   32.33
  -1  -8  -4 1197.28   31.06
   1   8   4 1211.80   35.15
  -1   8  -4 1176.11   32.66
  -1  -8  -4 1266.29   32.63
  -1   8  -4 1226.40   31.05
  -1   8  -5  707.54   19.08
  -1   8  -5  744.57   21.36
  -1  -8  -5  714.25   21.31
  -1  -8  -5  681.42   19.15
   1   8   5  704.94   23.50
  -1   8  -5  699.46   18.85
   1   8   5  710.93   23.19
  -1  -8  -5  698.75   21.33
  -1   8  -5  731.61   21.25
  -1   8  -5  713.10   19.23
  -1   8  -5  684.72   21.51
  -1  -8  -5  722.37   21.47
  -1   8  -6  616.67   16.81
  -1  -8  -6  632.34   20.34
  -1   8  -6  601.59   20.29
  -1   8  -6  597.62   17.13
  -1   8  -6  609.37   17.02
   1   8   6  600.43   21.35
  -1  -8  -6  634.94   17.34
  -1   8  -6  627.21   19.98
  -1  -8  -6  637.70   20.28
  -1  -8  -6  641.80   20.23
  -1   8  -6  607.97   19.89
  -1   8  -6  606.24   17.03
  -1  -8  -7    4.53    2.05
  -1   8  -7    1.42    1.18
  -1  -8  -7    3.82    1.14
  -1   8  -7    3.90    1.87
  -1  -8  -7    4.20    2.17
  -1   8  -7    2.38    1.22
   1  -8   7    1.54    1.11
  -1   8  -7    2.92    1.24
  -1  -8  -7    1.26    1.10
  -1   8  -7    2.61    1.34
  -1  -8  -7    3.30    1.35
  -1   8  -7    1.91    1.24
   1   8   7    3.69    2.28
  -1  -8  -7    1.62    2.01
  -1   8  -7    1.57    1.57
  -1  -8  -7    2.99    1.19
  -1   8  -7    0.79    1.08
  -1   8  -7    1.76    1.23
  -1  -8  -7    3.30    1.22
   1  -8   8   19.80    2.27
  -1   8  -8   22.20    2.14
  -1   8  -8   20.24    2.19
  -1   8  -8   23.18    2.42
  -1   8  -8   27.32    4.11
  -1  -8  -8   20.85    2.16
  -1   8  -8   23.65    2.22
   1   8   8   19.38    3.83
  -1  -8  -8   20.04    2.23
  -1   8  -8   24.81    2.34
  -1  -8  -8   24.01    2.27
  -1   8  -8   20.60    2.15
  -1  -8  -8   21.44    2.18
  -1  -8  -8   22.69    2.27
  -1  -8  -9   99.20    7.82
  -1   8  -9   71.41    6.68
  -1  -8  -9   92.50    7.66
  -1   8  -9   86.90    7.47
  -1   8  -9   86.83    4.46
  -1   8  -9   90.85    4.95
   1   8   9   88.76    7.46
  -1  -8  -9   91.52    4.78
   1  -8   9   92.13    4.92
  -1  -8  -9   96.19    4.91
  -1   8  -9   88.26    4.76
  -1  -8  -9   93.97    4.74
  -1   8  -9   90.07    4.66
  -1   8  -9   88.56    7.29
  -1  -8  -9   98.72    7.69
   1   8   9   90.06    7.90
  -1   8  -9   94.84    4.77
  -1  -8  -9  100.63    4.90
  -1   8  -9   89.08    4.53
  -1  -8  -9   93.65    4.76
  -1  -8 -10  110.71    5.50
  -1   8 -10  101.36    5.32
  -1  -8 -10  111.29    8.68
  -1   8 -10  105.10    8.38
   1  -8  10  114.57    5.66
  -1   8 -10  108.38    5.71
  -1  -8 -10  103.22    5.27
  -1   8 -10  108.98    5.34
   1   8  10   98.90    8.82
  -1   8 -10  111.64    5.70
  -1   8 -10  107.91    5.62
  -1  -8 -10  119.48    9.11
  -1   8 -10  112.02    8.60
  -1  -8 -10  109.56    5.31
  -1  -8 -10  108.18    5.53
  -1   8 -10  107.85    5.28
  -1  -8 -10  104.83    5.32
  -1  -8 -10   97.85    5.56
  -1   8 -10  106.52    5.51
  -1   8 -10  100.60    8.65
  -1  -8 -10  127.00    9.44
  -1   8 -11   14.11    3.97
  -1  -8 -11   10.42    3.41
  -1   8 -11   15.54    2.38
  -1   8 -11   10.80    3.73
  -1  -8 -11    8.62    3.33
  -1  -8 -11   14.92    2.55
   1   8  11   14.85    3.91
  -1   8 -11   10.39    2.01
  -1  -8 -11   12.03    2.12
  -1   8 -11    9.87    1.99
  -1   8 -11   10.71    3.29
  -1  -8 -11    9.53    2.01
  -1  -8 -11   11.29    3.65
  -1  -8 -11   14.69    2.44
  -1   8 -11   13.78    2.44
  -1  -8 -11   10.23    1.97
  -1   8 -11    9.00    2.02
  -1   8 -11   14.92    2.35
  -1  -8 -11   11.29    2.15
  -1  -8 -12  313.71   11.68
   1  -8  12  316.68   11.09
  -1   8 -12  312.92   11.42
  -1  -8 -12  323.24   12.07
  -1  -8 -12  292.84   16.44
  -1   8 -12  295.59   16.57
  -1   8 -12  301.76   10.87
  -1  -8 -12  311.39   11.13
  -1  -8 -12  289.44   16.17
  -1   8 -12  296.35   16.16
   1   8  12  305.72   16.61
  -1   8 -12  298.96   11.21
  -1  -8 -12  304.75   11.33
  -1  -8 -12  290.94   11.11
  -1   8 -12  304.36   11.18
  -1   8 -12  315.54   11.13
  -1  -8 -12  296.48   11.01
  -1   8 -12  317.87   11.68
  -1   8 -12  294.12   16.00
  -1  -8 -12  278.03   16.11
  -1   8 -13   23.66    4.74
  -1  -8 -13   15.92    4.13
  -1  -8 -13   20.18    2.92
  -1   8 -13   23.45    3.05
  -1   8 -13   20.17    2.77
  -1  -8 -13   18.05    2.69
  -1  -8 -13   19.93    3.12
   1   8  13   23.04    4.67
  -1  -8 -13   23.26    2.82
  -1   8 -13   24.03    2.83
  -1   8 -13   15.04    3.85
  -1  -8 -13   14.80    4.09
  -1   8 -13   20.94    2.79
   1  -8  13   17.56    2.35
  -1  -8 -14  409.06   14.66
  -1  -8 -14  453.85   14.68
  -1   8 -14  418.54   13.64
  -1  -8 -14  396.44   13.66
  -1   8 -14  444.04   14.65
  -1   8 -14  403.66   13.91
  -1  -8 -14  426.91   14.04
  -1  -8 -14  418.69   13.98
  -1   8 -14  422.60   13.98
  -1   8 -14  445.55   14.44
  -1   8 -14  404.46   13.65
  -1  -8 -14  404.99   13.74
  -1   8 -14  461.64   14.43
  -1   8 -14  452.36   14.45
  -1  -8 -14  427.83   14.63
  -1   8 -15    0.54    1.25
  -1   8 -15    2.03    1.36
  -1   8 -15    2.23    1.53
  -1  -8 -15    2.35    1.36
  -1  -8 -15    0.98    1.26
  -1   8 -15    2.10    1.59
  -1  -8 -15    2.97    1.60
  -1   8 -15    2.81    1.59
  -1  -8 -15    4.00    1.72
  -1  -8 -15    2.48    1.58
  -1   8 -16  133.38    5.45
  -1   8 -16  136.77    5.55
  -1  -8 -16  151.48    6.24
  -1  -8 -16  125.57    5.52
  -1  -8 -16  138.02    6.02
  -1   8 -16  147.36    6.10
  -1   8 -16  158.61    6.42
  -1  -8 -16  124.82    5.58
  -1  -8 -16  162.76    6.62
  -1   8 -17   17.27    1.90
  -1  -8 -17   17.17    1.90
  -1   8 -17   15.03    1.71
  -1  -8 -17   13.03    1.72
   1   9 -18    2.90    0.94
   1   9 -17   20.90    2.11
   1  -9 -17   21.48    2.11
   1  -9 -17   15.00    1.79
   1   9 -17   18.72    1.92
   1   9 -16    4.25    1.40
   1  -9 -16    6.20    1.71
   1   9 -16    4.50    1.60
   1  -9 -16    6.15    1.64
   1   9 -15    7.13    1.87
   1  -9 -15    7.54    1.84
   1  -9 -15    7.13    1.93
   1  -9 -15    3.37    1.67
   1   9 -14   39.97    3.73
   1   9 -14   36.77    3.21
   1  -9 -14   41.92    3.74
   1   9 -14   33.76    3.22
   1  -9 -14   31.20    3.55
   1  -9 -14   33.91    3.47
   1   9 -13   76.92    5.01
   1  -9 -13   75.55    5.17
  -1   9  13   79.94    7.97
   1  -9 -13   74.59    4.95
   1   9 -13   67.69    4.54
   1  -9 -13   71.37    4.95
   1   9 -13   71.97    4.73
   1   9 -13   64.65    4.40
   1   9 -13   64.24    4.73
   1   9 -12   10.84    2.06
   1   9 -12   14.39    2.46
  -1  -9  12   12.57    2.11
   1   9 -12   14.15    2.29
   1  -9 -12   18.37    2.61
   1  -9 -12   14.45    2.21
   1   9 -12   13.35    3.52
   1   9 -12   12.34    2.16
   1  -9 -12   11.08    2.02
   1   9 -12   16.17    2.60
  -1   9  12   12.86    3.98
   1   9 -12   11.17    2.16
   1  -9 -12   14.72    2.54
   1  -9 -12   13.31    2.53
   1  -9 -12   10.60    2.09
   1   9 -11   98.79    5.37
   1  -9 -11  114.76    6.27
   1  -9 -11  129.60    6.28
  -1   9  11  119.55    9.77
   1  -9 -11  113.71    6.28
   1   9 -11   96.91    8.67
   1   9 -11  111.54    5.69
   1  -9 -11  105.08    8.80
   1   9 -11  107.43    5.77
   1   9 -11  110.56    5.95
   1  -9 -11  105.76    5.43
   1  -9 -11  104.73    5.42
   1   9 -11  110.48    5.49
   1   9 -11  113.91    5.97
  -1   9  10    7.05    2.90
   1   9 -10    4.11    1.49
   1  -9 -10    7.09    1.86
  -1  -9  10    7.56    1.74
   1  -9 -10    6.95    2.99
   1  -9 -10    6.93    1.84
   1   9 -10    4.05    1.46
   1  -9 -10    3.25    1.42
   1   9 -10    6.63    2.84
   1   9 -10    5.46    1.68
   1  -9 -10    5.53    1.73
   1  -9 -10    5.32    1.55
   1   9 -10    7.07    1.71
   1   9  -9  228.32   12.23
   1  -9  -9  249.37    8.97
   1   9  -9  227.85    8.41
   1   9  -9  230.98    8.36
   1  -9  -9  246.38    9.38
   1   9  -9  249.60    9.16
   1  -9  -9  229.63    9.15
  -1   9   9  233.11   13.33
   1  -9  -9  228.09    8.26
   1   9  -9  239.79    8.97
   1  -9  -9  225.31   11.86
   1  -9  -9  235.26    8.46
   1  -9  -8    8.51    1.80
   1   9  -8    6.85    1.55
   1  -9  -8   11.77    2.01
   1   9  -8   11.90    1.65
   1  -9  -8    7.78    1.58
  -1   9   8   13.15    3.24
   1  -9  -8    6.84    1.66
   1   9  -8    7.01    1.66
   1  -9  -7    2.78    1.24
   1  -9  -7    3.34    1.36
   1  -9  -7    3.04    1.44
   1   9  -7    3.14    1.42
   1  -9  -7    2.55    1.47
   1   9  -7    3.67    1.24
   1   9  -7    2.66    1.68
  -1   9   7    3.80    2.35
   1  -9  -7    2.51    1.76
   1   9  -7    3.64    1.29
   1  -9  -6   10.09    1.65
  -1   9   6   10.64    2.19
   1   9  -6   12.27    1.66
   1   9  -6   13.57    2.34
   1   9  -6   11.96    1.77
   1  -9  -6   11.54    2.09
   1   9  -6   13.90    2.35
   1  -9  -6   10.87    1.67
   1   9  -6   11.69    1.70
   1   9  -6   11.52    1.77
   1  -9  -6   11.60    1.82
   1   9  -5   99.37    4.55
   1  -9  -5   94.45    5.10
   1   9  -5  103.97    5.32
   1   9  -5  104.45    4.44
   1  -9  -5  109.10    4.66
  -1   9   5  102.80    6.14
   1   9  -5   97.88    5.34
   1  -9  -5   94.26    4.33
   1   9  -5   91.68    4.41
   1   9  -5  101.72    4.25
   1  -9  -5   97.11    4.58
   1   9  -4   32.55    2.26
   1  -9  -4   33.63    2.40
   1  -9  -4   29.42    2.43
   1  -9  -4   26.41    2.25
   1  -9  -4   30.62    2.30
   1   9  -4   34.85    2.52
   1  -9  -4   30.32    2.32
  -1   9   4   36.00    3.53
   1   9  -4   31.15    2.55
   1  -9  -3  528.86   14.90
   1  -9  -3  551.35   14.88
  -1   9   3  547.93   17.59
   1   9  -3  513.17   14.84
   1  -9  -3  530.76   14.71
   1  -9  -2  363.87   10.71
   1  -9  -2  369.58   10.76
   1   9  -2  361.85   11.27
   1   9  -2  367.15   14.14
  -1   9   2  397.23   13.63
   1   9  -2  353.77   10.74
   1   9  -1 1296.34   34.37
   1  -9  -1 1304.29   32.77
   1   9  -1 1321.85   36.97
   1   9  -1 1280.65   32.82
   1   9   0  349.72   12.22
   1   9   0  362.86   13.67
  -1   9   0  350.43   10.30
   1   9   1  477.08   15.95
  -1  -9  -1  482.94   13.34
   1   9   1  469.20   16.75
  -1   9  -1  474.11   13.32
   1   9   2  307.32   11.82
  -1   9  -2  299.63    8.99
   1   9   2  277.53   11.99
  -1  -9  -2  283.45    8.93
  -1  -9  -3  294.92    9.09
  -1  -9  -3  292.57    9.21
   1   9   3  313.33   12.56
  -1   9  -3  304.05    9.43
   1   9   3  309.72   12.73
  -1   9  -3  295.86    9.23
  -1   9  -3  307.49    9.32
  -1  -9  -3  298.17    9.33
  -1   9  -4  137.72    6.21
  -1   9  -4  131.75    5.32
  -1  -9  -4  139.63    5.51
  -1  -9  -4  150.16    6.13
  -1   9  -4  140.02    5.47
   1   9   4  145.57    8.29
  -1  -9  -4  145.91    6.17
   1   9   4  137.73    8.15
  -1  -9  -4  134.87    5.22
  -1   9  -5   11.89    1.74
  -1  -9  -5   10.88    2.22
  -1   9  -5   12.84    2.38
  -1  -9  -5   11.01    1.79
  -1  -9  -5    9.74    1.80
  -1   9  -5   16.84    2.55
  -1   9  -5    9.59    1.66
  -1   9  -5   12.57    1.74
  -1  -9  -5    7.83    1.99
  -1   9  -5   12.98    1.74
  -1   9  -6    4.52    1.40
  -1  -9  -6    3.87    1.85
  -1  -9  -6    3.50    1.36
   1   9   6    2.56    2.16
  -1   9  -6    4.64    1.37
  -1   9  -6    6.25    2.02
  -1  -9  -6    0.99    1.50
  -1   9  -6    5.05    1.52
  -1   9  -6    3.22    1.30
  -1   9  -7  104.04    4.75
  -1  -9  -7   94.68    6.53
   1   9   7   87.96    7.18
  -1   9  -7  104.72    4.86
  -1   9  -7   99.90    4.85
   1   9   7  101.05    7.92
  -1  -9  -7  111.20    6.95
   1  -9   7   96.95    4.91
  -1  -9  -7   92.81    4.77
  -1   9  -8    8.82    1.70
   1  -9   8    6.71    1.58
  -1  -9  -8   11.33    1.83
  -1   9  -8   13.14    1.80
  -1  -9  -8   13.70    1.77
  -1  -9  -8   10.09    2.65
   1   9   8    4.39    2.45
  -1  -9  -8   10.49    1.84
  -1   9  -8    6.97    2.49
  -1   9  -8   10.04    1.75
   1   9   8   12.14    3.26
  -1  -9  -9  599.35   22.84
  -1   9  -9  590.78   17.82
  -1  -9  -9  596.98   17.76
  -1  -9  -9  624.49   23.30
  -1   9  -9  635.64   23.69
  -1   9  -9  597.66   17.75
   1   9   9  673.50   24.33
  -1   9  -9  662.87   18.58
  -1  -9  -9  609.76   18.22
  -1  -9  -9  632.35   17.95
   1  -9   9  645.22   18.61
   1   9   9  617.98   24.81
  -1   9  -9  607.08   18.01
  -1  -9  -9  644.24   18.48
  -1  -9  -9  614.02   18.88
  -1   9 -10   14.75    2.13
  -1  -9 -10   16.57    3.76
  -1  -9 -10   12.76    2.34
  -1   9 -10   10.06    2.07
  -1  -9 -10   15.02    2.18
  -1  -9 -10   17.04    2.44
  -1  -9 -10   16.74    2.18
  -1   9 -10   14.57    2.12
  -1   9 -10   12.16    2.28
   1   9  10   14.72    3.81
  -1  -9 -10   13.53    2.13
  -1  -9 -10   12.51    3.40
  -1   9 -10   13.41    3.37
  -1   9 -11  178.58    7.88
  -1  -9 -11  188.28   12.04
  -1   9 -11  164.76    7.33
   1   9  11  191.78   12.67
  -1  -9 -11  169.07   11.36
  -1  -9 -11  183.71    7.97
   1  -9  11  188.61    7.88
  -1   9 -11  177.94    7.64
  -1  -9 -11  165.87    8.08
  -1   9 -11  183.42   12.05
  -1  -9 -11  172.07    7.36
  -1   9 -11  178.61    7.98
  -1  -9 -11  166.50    7.28
   1   9  12   19.50    4.23
  -1  -9 -12   11.76    2.08
   1  -9  12   15.61    2.35
  -1  -9 -12   14.33    2.38
  -1  -9 -12   10.64    2.09
  -1   9 -12   13.59    2.45
  -1   9 -12   12.93    3.40
  -1   9 -13    4.84    1.91
  -1  -9 -13    8.30    2.17
  -1   9 -13    6.92    1.82
  -1   9 -13    5.11    1.82
  -1  -9 -13    9.81    2.35
   1   9  13    4.50    3.32
   1  -9  13    6.49    1.89
  -1  -9 -14   31.39    3.15
  -1   9 -14   29.62    3.22
  -1   9 -14   25.89    2.82
  -1   9 -14   31.44    3.13
  -1  -9 -14   32.07    3.27
  -1  -9 -14   32.07    3.39
  -1   9 -14   26.59    3.00
  -1   9 -15   96.98    5.02
  -1  -9 -15   89.45    5.09
  -1  -9 -15   86.61    4.85
  -1   9 -15   92.41    5.11
  -1  -9 -15   82.38    5.06
  -1   9 -15   88.31    4.92
  -1  -9 -16   53.90    3.35
  -1   9 -16   61.23    3.70
  -1   9 -16   57.82    3.47
  -1  -9 -16   60.27    3.63
  -1  -9 -16   59.84    3.74
  -1  -9 -17  131.12    5.13
  -1   9 -17  116.94    4.74
  -1   9 -17  132.30    5.06
   1 -10 -17  109.82    4.79
   1  10 -17  123.87    4.91
   1  10 -17  117.99    4.78
   1  10 -16   73.33    4.12
   1 -10 -16   69.11    4.08
   1 -10 -16   64.61    3.71
   1  10 -16   64.99    3.77
   1  10 -15  266.92    9.82
   1 -10 -15  258.78    9.91
   1 -10 -15  255.51    9.61
   1 -10 -15  256.12    9.47
   1  10 -15  261.80    9.48
   1 -10 -14    6.47    1.97
   1 -10 -14    6.98    1.90
   1  10 -14    1.79    1.73
   1  10 -14    5.41    1.72
   1 -10 -14    6.89    1.91
   1  10 -14    6.13    1.79
   1 -10 -13  224.59    9.59
   1  10 -13  200.08    8.55
   1 -10 -13  226.22    9.49
   1  10 -13  219.75    8.98
  -1  10  13  196.74   13.14
   1  10 -13  235.15    9.39
   1  10 -12    4.55    1.89
  -1 -10  12    2.97    1.57
   1 -10 -12    3.31    1.68
   1  10 -12    0.56    1.67
  -1  10  12    0.77    2.19
   1 -10 -12    2.66    1.55
  -1  10  11   36.32    5.68
   1 -10 -11   37.88    3.43
   1  10 -11   44.36    3.76
  -1 -10  11   42.67    3.50
   1 -10 -11   41.86    3.84
   1 -10 -11   37.00    3.64
   1  10 -11   41.80    3.79
   1  10 -11   47.21    3.77
   1  10 -11   39.11    3.59
   1 -10 -10   21.01    2.54
   1 -10 -10   19.84    2.75
   1 -10 -10   20.90    2.85
   1  10 -10   21.85    2.65
  -1  10  10   13.34    3.85
   1  10 -10   15.16    2.35
   1 -10  -9   76.10    4.80
   1  10  -9   71.88    4.44
   1 -10  -9   69.26    4.25
   1 -10  -9   67.82    4.09
   1 -10  -9   73.53    4.62
   1  10  -9   77.66    4.57
  -1  10   9   68.97    7.36
   1  10  -8   18.08    2.36
   1  10  -8   18.43    2.06
  -1  10   8   12.24    3.61
   1 -10  -8   17.05    2.30
   1  10  -8   13.06    2.08
   1 -10  -8   15.83    2.32
   1 -10  -8   16.45    2.01
   1  10  -8   17.17    2.26
   1 -10  -8   16.23    2.03
   1  10  -7  201.26    7.39
   1 -10  -7  183.98    7.68
   1 -10  -7  195.59    7.39
   1  10  -7  191.82    7.59
   1  10  -7  198.12    7.50
  -1  10   7  191.62   11.42
   1  10  -7  198.83    7.24
   1 -10  -7  192.23    7.69
  -1  10   6   23.65    3.25
   1 -10  -6   23.67    2.31
   1 -10  -6   26.22    2.52
  -1  10   6   23.62    3.89
   1 -10  -6   19.11    2.10
   1  10  -6   19.24    2.16
   1  10  -6   22.01    2.20
   1  10  -6   25.34    2.42
   1  10  -6   22.13    2.17
   1  10  -5  244.29    8.25
   1 -10  -5  256.03    8.57
  -1  10   5  245.19   10.96
   1 -10  -5  244.78    8.65
   1 -10  -5  254.00    8.51
   1  10  -5  246.88    8.59
   1  10  -5  246.51    8.06
   1  10  -5  245.95    8.57
   1  10  -4   20.99    2.13
  -1  10   4   19.12    2.95
   1 -10  -4   20.82    2.07
   1  10  -4   23.13    2.05
   1 -10  -4   20.73    2.17
   1 -10  -4   19.86    2.03
   1 -10  -4   25.45    2.16
   1  10  -3  464.01   13.66
   1 -10  -3  477.92   13.63
   1  10  -3  466.34   13.52
   1 -10  -3  472.40   13.45
   1 -10  -3  483.65   13.52
   1  10  -3  451.54   13.20
   1 -10  -3  468.13   13.65
  -1  10   3  505.89   17.05
   1 -10  -2  261.00    8.25
   1 -10  -2  260.12    8.40
   1  10  -2  260.21    9.09
   1  10  -2  268.36    8.45
   1 -10  -2  258.41    8.16
   1  10  -2  260.03    8.50
  -1  10   2  254.91   11.07
  -1 -10   2  254.51    8.05
   1 -10  -2  265.19    8.46
   1  10  -1   15.10    2.21
   1  10  -1   17.34    1.79
   1  10  -1   20.69    3.19
   1 -10  -1   17.85    1.80
  -1 -10   1   21.39    1.83
   1  10  -1   20.92    1.98
   1 -10  -1   17.52    1.78
   1  10   0   11.05    2.64
   1 -10   0   13.62    1.67
  -1 -10   0    9.97    1.49
   1  10   0   12.64    1.57
  -1  10   0   10.81    1.61
   1  10   0   11.50    1.67
   1  10   0   11.85    2.30
   1  10   1  441.54   12.50
   1  10   1  445.74   15.44
  -1  10  -1  431.78   12.52
  -1 -10  -1  428.68   12.48
   1 -10   1  430.66   12.46
   1  10   1  433.50   16.34
  -1  10  -1  425.46   12.44
   1  10   2  611.28   19.92
   1  10   2  603.92   16.19
  -1  10  -2  595.78   16.31
  -1 -10  -2  559.64   16.01
   1  10   2  588.08   20.40
  -1  10  -2  584.93   16.25
  -1 -10  -2  581.30   16.29
   1  10   3  707.85   18.93
  -1  10  -3  685.35   19.10
   1  10   3  690.94   23.13
  -1 -10  -3  693.97   19.21
  -1 -10  -3  705.89   19.12
  -1 -10  -3  712.91   18.76
  -1  10  -3  710.15   19.19
   1  10   3  688.05   23.44
  -1 -10  -4  266.06    8.63
  -1 -10  -4  259.66    8.90
  -1  10  -4  262.72    8.84
  -1  10  -4  270.78    8.86
   1  10   4  281.63    8.62
  -1  10  -5  257.69    8.32
  -1  10  -5  253.95    8.62
  -1 -10  -5  246.85    8.57
  -1 -10  -5  255.71    8.81
  -1  10  -5  266.52    8.83
  -1  10  -5  254.97    8.65
   1  10   6  228.21   12.27
  -1  10  -6  252.01    8.49
   1  10   6  263.66   13.12
  -1  10  -6  243.84    8.70
  -1 -10  -6  270.70    9.05
  -1 -10  -6  241.68    8.77
  -1  10  -6  260.13    8.96
  -1  10  -6  249.44    8.69
   1  10   7  220.67   11.82
  -1  10  -7  213.67    7.77
   1  10   7  212.33   12.19
  -1  10  -7  210.14    7.90
  -1  10  -7  202.14    7.69
  -1 -10  -7  210.42    8.03
   1 -10   7  203.03    8.00
  -1 -10  -7  207.34    8.04
   1  10   8    7.03    2.71
  -1  10  -8    8.23    1.83
   1 -10   8    7.00    1.71
  -1 -10  -8   11.45    2.14
  -1 -10  -8    9.02    1.80
  -1  10  -8    6.19    1.54
  -1  10  -9    1.16    1.26
  -1 -10  -9    0.66    1.45
  -1 -10  -9    1.46    1.46
   1  10   9   -0.72    2.65
  -1  10  -9    1.64    1.49
  -1 -10  -9   -0.25    1.53
   1 -10   9    2.10    1.39
   1  10   9    0.62    2.25
  -1  10  -9    0.22    1.40
  -1 -10 -10  172.42    7.32
   1  10  10  158.92   11.66
  -1 -10 -10  165.06    7.31
  -1 -10 -10  172.63    7.92
  -1  10 -10  157.64    7.43
  -1  10 -11   92.35    5.52
   1  10  11   78.46    8.41
   1 -10  11   98.88    5.49
  -1  10 -11   93.23    5.49
  -1 -10 -11   95.68    5.43
  -1 -10 -11   90.99    5.72
   1  10  12   75.05    8.21
   1 -10  12   76.23    4.79
  -1 -10 -12   69.06    4.77
  -1  10 -12   76.86    5.03
  -1 -10 -13  464.68   15.56
  -1 -10 -13  438.63   14.71
   1 -10  13  452.67   14.44
   1  10  13  446.33   20.91
  -1 -10 -13  445.04   15.43
  -1  10 -13  459.27   14.94
  -1  10 -13  442.40   14.94
  -1 -10 -14   24.76    3.01
  -1  10 -14   29.53    2.93
  -1 -10 -14   27.34    3.07
  -1  10 -14   29.81    2.99
  -1  10 -14   28.08    3.09
  -1 -10 -14   31.10    2.94
  -1  10 -14   32.01    3.10
  -1 -10 -15  100.55    5.41
  -1  10 -15  108.06    5.41
  -1 -10 -15  100.42    4.96
  -1  10 -15  103.79    5.12
  -1 -10 -15  106.76    5.49
  -1 -10 -16    1.36    1.25
  -1  10 -16    1.29    1.21
  -1 -10 -16    1.85    1.20
  -1  10 -16    1.28    1.17
  -1 -10 -16    1.43    1.25
  -1 -10 -17   46.16    2.71
  -1  10 -17   48.61    2.55
  -1  10 -17   47.95    2.65
   1  11 -17   14.36    1.44
   1  11 -17   12.92    1.54
   1  11 -17   13.52    1.52
   1 -11 -16    1.35    1.23
   1  11 -16    1.11    1.18
   1  11 -16    0.88    1.01
   1 -11 -15   34.70    3.00
   1 -11 -15   30.49    3.04
   1 -11 -15   26.07    2.58
   1  11 -15   30.45    2.94
   1  11 -15   33.01    2.87
   1  11 -14   51.13    3.69
   1 -11 -14   45.07    3.79
   1 -11 -14   47.28    3.58
   1  11 -14   53.69    3.79
   1 -11 -14   45.95    3.81
   1  11 -14   46.93    3.81
   1  11 -13   36.07    3.47
   1 -11 -13   32.45    3.50
  -1  11  13   31.63    5.43
  -1 -11  13   35.07    3.09
   1  11 -13   35.45    3.27
   1 -11 -13   37.03    3.65
  -1 -11  12  397.08   13.18
   1 -11 -12  377.80   13.10
   1  11 -12  378.90   13.56
   1 -11 -12  385.71   12.93
  -1  11  12  374.13   19.23
  -1 -11  11    1.22    1.40
   1  11 -11    0.78    1.62
   1  11 -11    1.35    1.91
   1 -11 -11   -1.17    1.55
   1  11 -11    1.30    1.75
   1 -11 -11   -0.29    1.72
   1 -11 -11    1.48    1.82
   1  11 -11   -0.26    1.60
  -1  11  11   -1.59    2.99
   1  11 -10  396.28   13.31
   1 -11 -10  393.48   13.77
   1 -11 -10  385.10   13.61
   1 -11 -10  383.06   12.88
  -1  11  10  372.46   19.08
   1  11 -10  388.07   13.23
  -1 -11  10  369.76   13.07
  -1  11   9   31.78    5.15
   1 -11  -9   23.67    2.54
   1 -11  -9   30.34    3.09
   1  11  -9   23.09    2.67
   1 -11  -9   26.34    3.01
   1  11  -9   25.77    2.85
   1  11  -8  114.65    5.65
   1  11  -8  119.22    5.97
   1  11  -8  123.71    5.57
  -1  11   8  138.79   10.06
   1 -11  -8  125.73    6.15
   1 -11  -8  113.61    5.60
   1 -11  -8  118.31    6.15
   1  11  -8  116.15    5.73
   1  11  -7  183.57    6.98
   1  11  -7  175.60    7.06
   1 -11  -7  155.92    7.17
   1 -11  -7  182.72    7.18
   1 -11  -7  174.22    7.29
   1  11  -7  169.88    6.84
  -1  11   7  167.49   10.89
   1  11  -7  167.03    7.22
   1  11  -6   22.20    2.40
   1  11  -6   21.43    2.23
   1  11  -6   23.68    2.53
   1  11  -6   24.52    2.29
   1 -11  -6   20.84    2.26
   1 -11  -6   20.86    2.34
   1  11  -6   18.12    2.01
   1 -11  -6   17.62    2.30
   1 -11  -5   49.17    3.37
   1 -11  -5   48.90    3.30
   1  11  -5   47.30    2.94
   1  11  -5   44.23    3.22
   1  11  -5   47.15    3.09
   1 -11  -5   48.62    3.27
   1  11  -5   42.98    3.09
   1  11  -5   51.84    3.42
   1  11  -4 1147.12   30.16
   1 -11  -4 1150.32   30.05
   1 -11  -4 1146.96   30.14
  -1  11   4 1138.68   29.30
   1  11  -4 1121.39   29.88
   1  11  -4 1106.29   29.50
   1 -11  -4 1166.88   29.93
  -1  11   4 1183.23   34.17
   1 -11  -3   10.58    1.68
   1 -11  -3   12.70    1.77
   1 -11  -3   11.02    1.68
   1  11  -3   11.38    1.63
  -1  11   3   11.64    2.69
  -1 -11   3    8.93    1.49
   1 -11  -3   10.20    1.78
  -1  11   3   12.78    1.60
   1  11  -3   10.74    1.68
   1  11  -3   11.74    1.63
   1  11  -3   14.68    1.98
   1 -11  -2 1070.90   27.33
   1 -11  -2 1067.16   27.41
   1  11  -2 1067.62   27.22
   1 -11  -2 1089.92   27.69
   1  11  -2 1002.33   26.96
   1 -11  -2 1072.18   27.72
  -1 -11   2 1034.95   27.17
  -1  11   2 1081.42   27.39
   1  11  -2 1050.64   27.60
   1  11  -2 1029.85   27.79
  -1  11   2 1026.61   27.74
   1  11  -2 1045.56   27.72
  -1 -11   1  206.24    7.19
   1 -11  -1  221.01    7.51
   1 -11  -1  208.81    7.17
   1  11  -1  212.45    7.41
   1  11  -1  213.21    8.91
   1  11  -1  215.19    7.56
   1  11  -1  213.74    7.62
  -1  11   1  220.82    7.62
   1 -11  -1  218.52    7.14
   1  11   0 2034.51   53.78
   1  11   0 2067.75   50.73
   1 -11   0 2055.39   50.74
  -1 -11   0 2034.37   50.60
   1 -11   0 2034.94   50.36
  -1  11   0 2009.09   50.79
   1  11   0 2012.79   50.91
   1  11   0 1990.12   50.80
  -1  11   0 2043.56   50.77
   1  11   1   86.95    4.07
   1  11   1   79.89    5.74
  -1 -11  -1   83.37    3.83
  -1  11  -1   85.53    4.13
  -1  11  -1   87.71    4.22
   1  11   1   83.75    4.22
  -1 -11  -1   85.10    4.11
   1 -11   1   93.76    4.20
  -1 -11  -2  530.45   15.18
  -1  11  -2  521.19   15.13
   1  11   2  526.58   18.76
  -1 -11  -2  523.29   14.86
   1  11   2  510.13   15.27
  -1  11  -2  521.18   15.14
   1  11   2  554.72   15.09
  -1  11  -2  522.59   15.09
  -1 -11  -3  150.95    6.04
  -1 -11  -3  148.50    5.90
  -1 -11  -3  143.15    5.50
  -1  11  -3  157.51    6.02
   1  11   3  153.87    5.80
  -1  11  -3  156.12    6.04
   1  11   3  141.71    6.06
  -1  11  -4   42.20    2.95
   1  11   4   43.91    2.82
  -1 -11  -4   43.57    3.04
  -1 -11  -4   41.46    2.78
  -1 -11  -4   42.31    2.99
   1  11   4   47.08    5.16
  -1  11  -4   38.86    2.88
  -1  11  -5    2.10    1.23
  -1 -11  -5    3.36    1.42
  -1  11  -5    2.08    1.36
  -1 -11  -5    1.49    1.19
   1  11   5    1.09    1.98
  -1 -11  -5    0.38    1.18
  -1  11  -5    3.64    1.49
   1  11   5    1.06    1.99
  -1  11  -5    2.36    1.14
  -1 -11  -6   82.20    4.48
  -1  11  -6   75.25    4.24
   1  11   6   76.48    7.00
  -1 -11  -6   69.37    4.10
  -1  11  -6   82.76    4.51
  -1  11  -6   75.39    4.20
   1  11   6   63.71    6.47
  -1  11  -6   82.98    4.12
  -1 -11  -7   15.38    2.22
  -1  11  -7   10.30    1.98
  -1  11  -7   11.73    1.84
   1  11   7   15.37    3.45
   1  11   7   12.43    3.21
   1 -11   7    7.65    1.74
  -1  11  -7   12.07    1.94
  -1 -11  -7   13.18    2.05
   1 -11   8  228.87    8.83
  -1  11  -8  216.60    8.30
   1  11   8  210.96   12.40
   1  11   8  205.17   12.93
  -1 -11  -8  216.14    8.56
  -1 -11  -8  225.64    8.78
  -1  11  -8  203.92    8.12
  -1 -11  -9    1.40    1.58
  -1 -11  -9   -0.26    1.43
  -1  11  -9    3.54    1.68
   1  11   9    1.51    2.77
  -1  11  -9   -0.72    1.55
  -1 -11 -10  226.78    9.57
  -1 -11 -10  226.11    9.81
   1 -11  10  230.54    9.39
   1  11  10  218.50   14.17
  -1  11 -10  237.04    9.42
  -1 -11 -10  238.24    9.21
   1 -11  11  131.35    6.56
  -1  11 -11  123.77    6.44
   1  11  11  113.03    9.98
  -1 -11 -12   42.67    3.90
   1 -11  12   36.24    3.43
  -1 -11 -12   35.96    3.72
  -1  11 -12   36.54    3.46
   1  11  12   37.96    5.98
  -1 -11 -13   38.50    3.69
  -1 -11 -13   43.95    3.94
  -1  11 -13   38.49    3.45
  -1  11 -13   45.45    3.85
   1 -11  13   38.35    3.26
  -1  11 -13   41.50    3.59
  -1 -11 -14   64.81    4.47
  -1  11 -14   69.82    4.29
  -1  11 -14   66.28    4.25
  -1 -11 -14   63.58    4.49
  -1  11 -14   66.01    4.45
  -1  11 -14   63.61    4.17
   1 -11  14   60.96    3.78
  -1 -11 -15    4.18    1.52
  -1  11 -15    5.43    1.52
  -1  11 -15    4.97    1.58
  -1 -11 -15    6.60    1.65
  -1 -11 -16  279.68    9.21
  -1  11 -16  288.10    9.28
  -1  11 -16  283.09    9.09
  -1 -11 -16  285.59    9.34
  -1  11 -17   13.15    1.39
  -1  12  17  185.34    6.00
   1  12 -16    4.48    1.29
   1  12 -16    8.44    1.36
   1  12 -16    4.33    1.28
   1 -12 -16    6.09    1.45
   1  12 -15  201.92    7.72
   1  12 -15  203.69    7.80
   1 -12 -15  224.12    8.28
   1 -12 -15  198.86    7.83
   1  12 -14   26.95    2.86
   1 -12 -14   22.04    2.77
   1 -12 -14   20.56    2.60
   1  12 -14   23.55    2.51
   1  12 -14   24.35    2.67
   1  12 -13   68.97    4.56
   1 -12 -13   80.78    5.16
   1  12 -13   82.13    4.97
   1 -12 -13   80.71    5.23
   1  12 -13   74.07    4.65
  -1 -12  13   68.96    4.39
   1 -12 -12    4.06    2.03
   1  12 -12    2.49    1.72
   1  12 -12    1.26    1.67
   1 -12 -12    4.01    1.91
  -1  12  12    2.35    2.86
  -1 -12  12    3.53    1.67
   1  12 -11   23.39    3.04
  -1  12  11   27.49    5.31
  -1 -12  11   23.72    2.79
   1  12 -11   24.61    2.88
   1 -12 -10   53.41    4.38
  -1 -12  10   57.27    4.18
   1  12 -10   56.82    4.18
   1 -12 -10   48.16    3.74
   1 -12 -10   46.03    4.03
   1  12 -10   49.74    3.95
  -1  12  10   46.65    6.59
   1  12  -9   67.17    4.31
   1 -12  -9   61.93    4.57
   1 -12  -9   64.60    4.30
   1  12  -9   70.11    4.48
   1 -12  -9   66.18    4.67
  -1  12   9   68.19    7.54
   1  12  -9   61.06    3.98
   1  12  -8  168.26    7.21
   1 -12  -8  178.63    7.81
   1 -12  -8  182.00    7.50
   1  12  -8  187.71    7.35
  -1  12   8  178.25   12.02
   1  12  -8  173.16    7.42
   1 -12  -8  164.17    7.74
   1  12  -8  175.95    7.75
   1  12  -7  371.64   11.80
   1 -12  -7  358.46   12.26
   1 -12  -7  377.37   12.30
   1  12  -7  365.54   11.92
   1  12  -7  370.27   12.04
   1  12  -7  357.88   12.36
   1 -12  -7  349.81   12.41
   1 -12  -6  322.90   11.44
   1 -12  -6  339.31   11.33
   1  12  -6  325.90   10.62
   1 -12  -6  329.32   11.18
   1  12  -6  341.37   11.02
   1  12  -6  325.49   11.36
   1  12  -6  337.31   11.38
  -1  12   6  335.22   16.31
   1  12  -6  338.88   11.13
   1  12  -5  538.47   16.34
   1  12  -5  549.84   16.41
   1  12  -5  551.86   15.47
   1  12  -5  551.10   16.15
  -1  12   5  519.66   21.24
   1 -12  -5  549.74   16.25
   1 -12  -5  541.99   16.42
   1 -12  -5  530.49   16.09
   1  12  -5  520.83   15.71
  -1  12   5  599.12   20.62
   1 -12  -4  259.48    9.22
   1  12  -4  274.27    9.18
  -1  12   4  264.00    8.56
   1 -12  -4  261.82    9.18
   1 -12  -4  252.69    8.90
   1  12  -4  259.53    8.82
   1  12  -4  264.94    8.74
   1  12  -4  245.07    9.11
   1 -12  -3  164.88    6.52
   1 -12  -3  168.38    6.26
   1  12  -3  150.61    5.90
   1 -12  -3  154.56    6.23
  -1 -12   3  159.88    6.00
   1 -12  -3  160.84    6.51
   1  12  -3  157.95    6.38
  -1  12   3  163.26    6.08
  -1  12   3  154.27    6.50
   1  12  -3  164.52    6.57
   1  12  -3  161.34    6.16
  -1  12   2   69.88    3.95
   1  12  -2   74.12    4.08
   1  12  -2   75.37    3.72
   1 -12  -2   69.08    3.70
   1  12  -2   67.84    3.84
  -1  12   2   71.79    3.73
   1 -12  -2   80.88    4.12
  -1 -12   2   68.31    3.57
   1 -12  -2   77.87    3.78
   1 -12  -2   72.28    3.86
   1  12  -2   71.54    4.03
   1  12  -2   70.03    3.50
   1  12  -1  260.65    9.08
  -1  12   1  257.68    8.96
   1 -12  -1  264.11    8.65
   1  12  -1  281.45    8.55
   1  12  -1  251.66    8.93
  -1  12   1  254.92    8.90
   1 -12  -1  265.45    8.97
  -1 -12   1  265.47    8.73
   1  12  -1  257.16    8.85
   1  12   0    0.48    1.08
   1  12   0    2.42    1.69
   1  12   0    2.03    1.85
   1 -12   0    2.87    1.17
  -1 -12   0    1.70    1.00
  -1  12   0    2.62    1.34
   1  12   0    2.08    1.40
  -1  12   0    0.83    1.39
   1  12   0    2.57    1.39
  -1 -12   0    0.15    1.09
   1 -12   0    0.16    1.18
   1  12   1  424.03   15.70
   1  12   1  402.81   12.23
   1  12   1  385.02   16.55
  -1 -12  -1  397.23   11.84
   1 -12   1  401.19   11.80
  -1  12  -1  392.33   12.26
   1  12   1  390.15   12.38
  -1  12  -1  397.22   12.35
   1  12   1  388.73   12.39
  -1 -12  -1  405.01   12.28
   1 -12   1  412.94   12.25
   1  12   2  670.83   19.47
  -1  12  -2  683.98   19.35
   1 -12   2  699.75   18.69
   1  12   2  676.42   24.40
  -1 -12  -2  684.76   19.33
  -1 -12  -2  691.55   19.01
   1  12   2  697.00   19.15
  -1  12  -2  684.86   19.31
  -1  12  -3  990.53   26.46
   1  12   3  968.13   26.64
  -1 -12  -3  992.32   25.74
  -1 -12  -3  971.67   26.22
  -1 -12  -3  988.03   26.51
  -1  12  -3  957.30   26.32
   1  12   3 1000.59   26.18
   1  12   3  966.23   31.91
  -1  12  -4  532.13   16.00
  -1 -12  -4  566.45   16.30
   1  12   4  572.00   21.45
   1  12   4  528.63   20.77
  -1 -12  -4  541.96   16.07
  -1 -12  -4  546.85   15.62
  -1  12  -4  531.75   16.05
   1  12   4  531.21   16.29
  -1  12  -5  632.73   18.50
  -1  12  -5  653.18   18.60
  -1 -12  -5  637.44   18.72
   1  12   5  636.59   23.96
   1  12   5  618.73   23.84
  -1 -12  -5  641.27   18.74
  -1 -12  -5  634.70   18.27
  -1  12  -5  647.84   18.69
  -1  12  -6  100.73    5.32
  -1 -12  -6  124.77    5.94
   1  12   6  111.25    8.88
  -1 -12  -6  112.71    5.47
   1  12   6  117.26    8.76
  -1  12  -6  118.90    5.24
  -1  12  -6  117.92    5.62
  -1  12  -6  125.26    5.86
  -1 -12  -6  119.53    5.78
  -1 -12  -7  160.10    7.36
   1  12   7  187.58   11.80
  -1 -12  -7  172.46    7.36
  -1  12  -7  166.15    6.77
   1  12   7  149.51   10.35
  -1  12  -7  167.06    7.13
  -1 -12  -7  166.51    7.21
   1 -12   7  159.75    7.21
  -1  12  -8   44.77    3.49
  -1 -12  -8   36.58    3.34
   1  12   8   46.99    6.05
   1  12   8   42.37    5.68
  -1  12  -8   44.44    3.35
  -1 -12  -8   47.00    3.69
  -1 -12  -8   36.34    3.50
  -1  12  -9   43.80    3.66
  -1 -12  -9   45.21    3.99
   1  12   9   51.23    6.61
   1 -12   9   54.90    4.09
  -1  12  -9   48.35    3.65
  -1 -12  -9   45.59    3.70
  -1 -12  -9   47.23    3.92
  -1 -12 -10    4.88    1.80
   1  12  10    7.33    3.26
  -1  12 -10    3.58    1.82
   1 -12  10    5.00    1.83
  -1 -12 -10    6.13    2.07
  -1 -12 -10    6.62    2.15
   1 -12  11   88.76    5.30
   1  12  11   78.83    8.43
  -1 -12 -12  228.88    9.90
  -1  12 -12  244.48    9.50
   1  12  12  244.60   14.66
  -1  12 -12  228.10    9.31
   1 -12  12  232.24    9.25
  -1 -12 -12  219.16    9.51
  -1  12 -13   58.91    4.23
  -1 -12 -13   56.53    4.37
  -1  12 -13   56.58    4.04
  -1  12 -13   57.45    4.09
   1 -12  13   58.25    3.98
  -1 -12 -13   64.08    4.46
  -1  12 -14  229.25    8.83
  -1  12 -14  223.74    8.51
  -1 -12 -14  221.81    8.98
  -1  12 -14  239.88    8.79
  -1  12 -14  223.66    8.65
   1 -12  14  235.63    8.29
  -1 -12 -14  237.95    9.05
  -1 -12 -15    4.63    1.38
  -1  12 -15    1.03    1.24
   1  12  15    3.12    1.34
  -1  12 -15    2.99    1.27
  -1 -12 -15    2.35    1.41
  -1 -12 -16   35.56    2.49
  -1  12 -16   34.86    2.44
  -1  12 -16   38.74    2.43
  -1 -12 -16   33.34    2.42
  -1  13  16    9.55    1.47
   1  13 -16    6.72    1.26
   1  13 -16    6.00    1.17
   1  13 -16    6.97    1.28
   1 -13 -16    7.03    1.32
   1  13 -15   47.42    3.12
   1  13 -15   51.13    3.22
   1 -13 -15   50.36    3.43
   1 -13 -15   51.85    3.35
   1 -13 -14   52.34    3.84
   1  13 -14   45.07    3.28
   1 -13 -14   46.69    3.68
   1  13 -14   44.39    3.35
   1  13 -14   48.69    3.51
   1 -13 -13  244.04    9.65
   1  13 -13  235.57    9.08
   1 -13 -13  238.72    9.57
   1  13 -13  235.90    9.23
  -1 -13  13  236.16    8.91
   1  13 -13  227.02    9.10
   1  13 -12   51.60    3.93
   1  13 -12   55.40    4.02
   1  13 -12   43.00    3.71
   1 -13 -12   49.66    4.16
  -1  13  12   39.22    6.08
  -1 -13  12   44.15    3.65
   1 -13 -12   40.09    3.43
   1 -13 -12   53.90    4.20
   1  13 -12   48.29    3.93
   1  13 -11  345.56   12.23
   1 -13 -11  331.26   12.60
   1 -13 -11  339.81   12.84
  -1  13  11  345.35   18.34
  -1 -13  11  353.24   12.35
   1  13 -10  104.57    5.70
  -1 -13  10  119.59    6.21
   1  13  -9  254.85    9.75
  -1  13   9  266.68   15.78
   1  13  -9  261.64    9.59
   1  13  -9  268.40   10.08
   1 -13  -9  262.96   10.60
   1 -13  -9  266.09   10.40
   1 -13  -9  250.15    9.80
   1  13  -8   22.62    2.55
   1  13  -8   15.35    2.54
   1  13  -8   14.21    2.16
  -1  13   8   14.66    4.26
   1  13  -8   13.57    2.28
   1 -13  -8   17.05    2.58
   1 -13  -8   20.37    2.76
   1 -13  -8   20.08    2.64
   1  13  -7   87.74    4.67
   1  13  -7   89.71    5.20
   1  13  -7   88.95    4.94
  -1  13   7   88.23    8.27
   1  13  -7   92.72    4.95
   1 -13  -7   98.64    5.30
   1 -13  -7   91.86    5.42
   1 -13  -7   95.68    5.30
   1  13  -6  166.53    6.83
   1 -13  -6  152.76    7.07
   1  13  -6  161.91    6.87
   1  13  -6  155.87    6.35
   1 -13  -6  164.10    7.10
  -1  13   6  161.47   11.03
   1  13  -6  151.01    6.76
   1 -13  -6  165.83    7.05
   1  13  -6  156.35    7.10
   1  13  -6  158.44    7.13
   1  13  -5  191.86    7.86
   1  13  -5  212.02    8.03
   1 -13  -5  194.70    7.64
  -1  13   5  185.19   11.65
   1  13  -5  180.19    7.49
   1 -13  -5  180.98    7.69
   1  13  -5  191.03    7.47
   1  13  -5  196.35    7.36
   1 -13  -5  185.90    7.69
   1  13  -4  156.50    6.67
  -1  13   4  133.81    6.41
   1  13  -4  148.63    6.18
   1 -13  -4  147.00    6.22
   1  13  -4  157.27    6.51
  -1  13   4  149.09    5.93
  -1  13   4  131.10    9.40
   1 -13  -4  141.97    6.43
   1 -13  -4  156.37    6.61
   1  13  -4  145.34    5.97
  -1 -13   3  481.02   14.27
   1 -13  -3  493.64   15.00
   1 -13  -3  511.92   15.04
   1  13  -3  483.67   14.43
   1  13  -3  493.82   14.23
  -1  13   3  465.88   14.94
   1  13  -3  478.06   14.97
   1 -13  -3  509.22   14.60
  -1  13   3  492.77   14.43
   1  13  -3  478.08   14.82
   1 -13  -2  291.63    9.31
  -1 -13   2  270.44    9.22
   1 -13  -2  269.47    9.65
   1 -13  -2  282.78    9.40
   1  13  -2  270.02    9.07
   1  13  -2  277.87    9.62
  -1  13   2  278.57    9.33
  -1  13   2  287.59    9.77
   1  13  -2  278.73    9.74
  -1  13   2  273.24    9.72
   1 -13  -1  394.47   12.38
  -1 -13   1  372.57   12.00
  -1  13   1  401.29   12.21
   1  13  -1  388.52   12.32
   1  13  -1  396.30   11.78
   1 -13  -1  385.54   11.93
   1  13  -1  394.48   12.51
  -1  13   1  392.96   12.41
   1  13  -1  388.78   12.52
  -1  13   1  388.12   12.46
   1 -13   0   27.24    2.56
  -1 -13   0   25.95    2.40
   1  13   0   27.26    2.60
   1  13   0   30.33    2.53
   1  13   0   24.75    3.51
   1 -13   0   27.29    2.40
   1  13   0   20.48    3.80
  -1  13   0   20.97    2.40
  -1  13   0   24.05    2.50
   1  13   0   25.41    2.57
  -1 -13  -1  215.43    7.99
   1 -13   1  214.14    7.92
  -1 -13  -1  214.56    7.59
   1  13   1  217.54    8.22
  -1  13  -1  238.10    8.29
   1  13   1  227.37    8.05
   1  13   1  212.97    8.19
  -1  13  -1  216.24    8.13
   1  13   1  203.23   11.73
   1 -13   1  212.17    7.52
   1 -13   2    3.44    1.32
   1  13   2    0.48    1.97
   1  13   2    4.39    1.33
  -1 -13  -2    6.23    1.59
  -1 -13  -2    2.77    1.21
   1  13   2    8.06    2.55
   1  13   2    2.82    1.51
  -1  13  -2    6.25    1.67
   1 -13   3    3.67    1.32
  -1 -13  -3    2.79    1.42
  -1 -13  -3    4.50    1.45
   1  13   3    2.11    1.30
   1  13   3    3.71    2.29
  -1  13  -3    2.95    1.56
   1  13   3    2.30    1.44
   1  13   3    3.53    2.60
   1  13   4  125.57    9.15
  -1 -13  -4  125.26    5.76
  -1 -13  -4  115.78    5.77
   1  13   4  127.93    9.03
  -1  13  -4  127.87    5.89
   1  13   4  120.72    5.91
  -1 -13  -4  126.46    5.43
   1  13   5  406.33   18.09
  -1 -13  -5  408.13   13.04
  -1 -13  -5  393.12   13.00
   1  13   5  401.91   18.13
  -1  13  -5  375.96   12.64
  -1  13  -5  403.30   13.00
   1  13   5  376.43   13.00
  -1 -13  -5  388.96   12.41
   1  13   6    3.90    2.45
  -1 -13  -6    0.95    1.44
  -1 -13  -6    2.35    1.57
   1  13   6    5.48    3.10
  -1  13  -6    3.05    1.62
  -1  13  -6    2.53    1.68
  -1 -13  -6    3.70    1.53
  -1  13  -7 1158.77   31.22
   1  13   7 1147.63   39.18
  -1  13  -7 1167.03   31.54
  -1 -13  -7 1152.69   32.03
   1  13   7 1179.46   38.68
  -1 -13  -7 1146.58   31.49
  -1 -13  -7 1148.53   31.80
  -1 -13  -8   77.97    4.92
   1  13   8   64.65    7.69
  -1 -13  -8   67.60    4.83
  -1  13  -8   67.03    4.29
   1  13   8   94.30    8.23
  -1 -13  -8   75.25    4.76
  -1  13  -8   83.42    4.80
  -1  13  -9  440.47   14.38
  -1 -13  -9  427.90   15.02
  -1 -13  -9  429.66   14.57
   1 -13   9  431.86   14.71
  -1 -13  -9  442.04   14.75
   1  13   9  429.65   21.00
  -1  13 -10   28.07    2.98
   1  13  10   34.46    5.84
   1 -13  10   38.23    3.53
  -1  13 -10   38.07    3.52
  -1 -13 -11  224.78    9.29
  -1 -13 -11  245.90   10.25
  -1 -13 -11  252.72   10.06
   1  13  11  219.16   14.43
  -1  13 -11  261.85    9.92
   1 -13  11  255.07    9.93
  -1 -13 -12   44.51    4.02
  -1  13 -12   53.71    3.95
  -1  13 -12   48.74    3.81
  -1 -13 -12   51.84    4.10
   1 -13  12   48.87    3.82
   1 -13  13    0.80    1.46
  -1  13 -13    4.28    1.64
  -1 -13 -13    3.05    1.63
  -1  13 -13    4.55    1.75
  -1  13 -13    2.36    1.44
  -1 -13 -13    3.53    1.72
   1 -13  14   77.41    4.07
  -1 -13 -14   78.64    4.54
  -1  13 -14   82.50    4.54
   1  13  14   90.35    4.58
  -1  13 -14   78.37    4.35
  -1  13 -14   79.84    4.26
  -1 -13 -14   77.51    4.68
   1  13  15  108.13    4.68
  -1 -13 -15  110.74    4.93
  -1  13 -15  107.21    4.70
  -1  13 -15  107.88    4.80
  -1 -13 -15  105.14    4.91
  -1  13 -16   50.97    2.63
  -1  13 -16   47.05    2.52
  -1  14  16  162.23    5.53
  -1  14  15    2.67    1.21
   1 -14 -15    2.85    1.27
   1  14 -15    3.83    1.21
   1  14 -15    1.23    1.14
   1 -14 -14   52.41    3.55
   1  14 -14   44.11    3.04
   1 -14 -14   40.85    3.24
  -1  14  14   49.49    3.47
   1  14 -14   40.35    3.11
   1  14 -14   44.27    3.18
   1  14 -13    8.07    1.93
   1  14 -13    9.53    1.86
   1 -14 -13    3.91    1.79
  -1 -14  13    9.48    1.88
   1  14 -13   10.54    2.02
   1 -14 -13    6.43    1.85
  -1 -14  12   20.96    2.72
   1  14 -12   27.77    2.97
   1 -14 -12   26.15    2.78
   1 -14 -12   29.73    3.13
   1  14 -12   28.13    2.95
   1 -14 -12   28.78    3.17
   1  14 -12   28.91    2.96
   1 -14 -11    9.52    2.28
   1  14 -11   10.08    2.25
  -1  14  11    6.38    3.76
   1 -14 -11    8.95    2.25
   1  14 -11    8.36    2.01
  -1 -14  11    7.98    2.01
   1  14 -10  103.54    5.77
  -1 -14  10  114.31    6.12
  -1  14  10  109.69    9.80
   1  14  -9   66.57    4.33
  -1  14   9   68.27    7.84
   1 -14  -9   79.19    4.92
   1  14  -9   75.41    4.63
   1  14  -9   84.86    5.11
   1 -14  -9   68.82    4.92
   1  14  -9   84.70    4.99
   1  14  -8  316.72   11.23
  -1  14   8  309.20   17.29
   1  14  -8  309.03   11.17
   1  14  -8  317.76   11.01
   1 -14  -8  328.17   11.79
   1  14  -8  319.52   11.49
   1 -14  -8  333.04   11.71
   1 -14  -8  307.59   11.86
   1  14  -8  305.85   11.65
   1  14  -7  190.94    8.29
   1  14  -7  190.96    8.02
  -1  14   7  182.69   12.65
   1 -14  -7  192.77    8.26
   1  14  -7  203.32    8.00
   1  14  -7  193.06    8.08
   1 -14  -7  189.79    8.49
   1 -14  -7  195.44    8.24
   1 -14  -6  415.86   13.77
   1  14  -6  423.02   14.06
   1  14  -6  415.02   13.73
  -1  14   6  444.46   20.20
   1 -14  -6  425.17   13.97
   1  14  -6  405.75   13.29
   1  14  -6  428.17   14.17
  -1  14   6  434.65   14.37
   1 -14  -6  415.14   14.09
   1  14  -6  419.54   13.66
   1 -14  -5  205.07    8.04
   1  14  -5  190.40    8.21
  -1  14   5  197.87    8.42
  -1  14   5  195.46   12.34
   1  14  -5  208.08    8.20
   1 -14  -5  208.04    8.40
   1  14  -5  196.28    8.23
   1  14  -5  204.71    7.95
   1 -14  -5  199.69    8.24
   1  14  -5  199.71    7.66
   1  14  -4  385.37   12.86
  -1  14   4  377.96   17.71
  -1  14   4  398.44   12.30
   1 -14  -4  406.72   13.10
   1 -14  -4  394.77   12.57
   1  14  -4  383.34   13.00
  -1  14   4  380.19   13.05
   1  14  -4  393.48   12.50
   1 -14  -4  390.34   12.96
  -1  14   3   23.03    3.99
   1 -14  -3   16.95    2.07
   1  14  -3   16.61    2.03
   1  14  -3   13.57    2.27
  -1  14   3   13.61    2.14
   1 -14  -3   19.14    2.30
  -1  14   3   14.34    1.97
   1  14  -3   16.20    2.27
   1 -14  -3   16.35    2.22
  -1 -14   3   13.62    1.91
  -1 -14   2   20.52    2.25
   1 -14  -2   16.64    2.24
   1  14  -2   19.29    2.41
  -1  14   2   21.94    2.56
  -1  14   2   20.88    2.45
   1  14  -2   20.25    2.09
   1 -14  -2   17.97    2.18
  -1  14   2   21.72    2.32
   1  14  -2   16.44    2.21
  -1  14   1  192.75    7.31
   1  14  -1  174.68    7.25
  -1 -14   1  175.45    7.08
   1 -14  -1  185.89    7.44
  -1  14   1  187.29    7.55
   1  14  -1  177.38    7.46
  -1  14   1  180.57    7.37
   1  14  -1  180.03    7.44
   1 -14  -1  179.45    6.98
   1  14   0  364.28   12.01
  -1  14   0  359.98   11.94
  -1 -14   0  359.14   11.88
   1 -14   0  373.03   12.12
   1  14   0  379.53   12.37
  -1  14   0  373.49   12.21
  -1  14   0  360.36   12.08
   1  14   0  370.61   12.28
   1 -14   0  373.98   11.60
   1 -14   1    8.97    1.62
   1  14   1    7.49    2.34
   1  14   1   11.13    1.85
  -1 -14  -1    6.16    1.62
  -1  14  -1    6.41    1.78
  -1  14  -1    8.44    1.83
   1  14   1    9.93    1.95
   1  14   1   10.43    1.95
   1  14   1    9.49    3.10
  -1  14  -2  549.50   16.14
   1  14   2  511.03   16.06
   1 -14   2  522.01   15.13
   1  14   2  563.36   22.23
   1  14   2  511.12   16.14
  -1 -14  -2  522.60   15.99
   1  14   2  504.27   19.99
   1  14   2  514.53   15.68
  -1 -14  -2  523.66   15.49
   1  14   3   59.83    3.73
  -1 -14  -3   62.49    3.80
   1  14   3   51.91    5.67
  -1  14  -3   60.71    3.97
   1  14   3   47.43    3.71
   1  14   3   56.32    6.31
  -1  14  -3   59.24    3.39
  -1 -14  -3   53.66    3.78
  -1  14  -4  541.78   16.71
   1  14   4  519.92   16.82
   1  14   4  565.98   22.30
  -1 -14  -4  542.06   16.75
  -1  14  -4  537.86   16.54
   1  14   4  534.86   22.31
  -1 -14  -4  559.95   16.56
  -1 -14  -5   88.90    4.64
  -1  14  -5   79.77    4.87
   1  14   5   74.94    4.90
   1  14   5   97.59    8.38
  -1 -14  -5   83.51    4.95
  -1  14  -5   80.18    4.79
  -1 -14  -5   82.85    4.87
   1  14   5   88.69    7.96
   1  14   6  110.84    9.22
  -1  14  -6  112.89    5.50
  -1 -14  -6  107.63    5.92
  -1  14  -6  112.38    5.86
   1  14   6  119.76    9.54
  -1 -14  -6  134.82    6.40
  -1 -14  -6  120.59    5.75
   1  14   6   97.94    5.86
  -1  14  -6  120.06    6.09
   1  14   7    7.72    3.18
  -1  14  -7    7.41    1.88
  -1 -14  -7    8.05    2.11
  -1  14  -7    6.01    1.96
   1  14   7   11.48    3.61
   1  14   7    7.00    2.10
  -1 -14  -7   10.56    2.19
  -1 -14  -7    9.89    2.16
  -1 -14  -8    7.67    2.07
  -1  14  -8    5.21    1.71
   1  14   8    0.80    2.50
   1 -14   8    5.95    1.96
  -1 -14  -8    2.84    1.78
  -1 -14  -8    5.18    1.87
   1  14   8    6.97    3.01
   1 -14   9    0.27    1.50
   1  14   9    0.82    2.67
  -1  14  -9    0.24    1.48
   1 -14  10  371.19   13.05
   1  14  10  372.77   19.20
  -1 -14 -10  344.96   12.57
  -1 -14 -10  373.34   13.41
  -1 -14 -10  358.01   12.87
  -1  14 -11   -0.25    1.64
  -1 -14 -11    2.29    1.88
  -1 -14 -11   -0.22    1.69
   1  14  11   -0.78    2.86
  -1  14 -11    1.64    1.63
   1 -14  11    1.01    1.56
  -1 -14 -11    3.58    1.84
  -1  14 -12  395.18   13.43
  -1 -14 -12  386.75   13.87
   1  14  12  428.21   13.82
   1 -14  12  440.96   13.77
  -1 -14 -12  421.78   13.84
  -1  14 -12  379.78   13.22
  -1  14 -13   33.13    2.97
  -1 -14 -13   41.56    3.27
  -1  14 -13   36.24    3.11
  -1  14 -13   31.46    2.88
  -1 -14 -13   30.87    3.10
   1  14  13   38.26    3.17
   1 -14  13   32.32    2.91
   1  14  14   97.09    4.49
  -1 -14 -14   84.63    4.50
  -1  14 -14   89.88    4.48
  -1  14 -14   89.87    4.38
  -1 -14 -14   75.29    4.49
  -1  14 -14   85.82    4.21
  -1  14 -14   84.92    4.32
  -1  14 -15   58.56    3.07
  -1  14 -15   50.45    2.94
  -1 -14 -15   54.08    3.06
  -1 -14 -15   57.50    3.19
   1 -15 -15   10.20    1.48
  -1  15  15   12.13    1.58
   1  15 -15    8.72    1.34
   1 -15 -14  186.48    7.18
  -1  15  14  198.81    7.30
   1  15 -14  177.44    6.70
   1  15 -14  185.16    6.95
  -1 -15  13  141.13    6.16
   1  15 -13  139.84    6.17
   1 -15 -13  144.83    6.76
   1 -15 -13  147.87    6.59
   1  15 -13  147.62    6.48
   1 -15 -12  424.84   14.54
   1  15 -12  452.91   14.16
   1 -15 -12  433.72   13.87
   1  15 -12  436.71   14.17
   1 -15 -12  440.49   14.43
   1  15 -12  418.97   13.80
  -1  15  12  470.63   14.80
  -1 -15  12  437.39   14.09
   1 -15 -11  211.21    9.11
   1 -15 -11  213.22    8.85
   1  15 -11  195.16    8.24
   1  15 -11  208.94    8.38
   1  15 -11  209.99    8.67
  -1 -15  11  211.73    8.70
  -1  15  11  217.67    9.10
  -1 -15  10  236.69    9.52
   1 -15 -10  222.32    9.03
   1 -15 -10  243.17    9.67
   1  15 -10  229.65    9.02
  -1  15  10  225.29   14.40
   1 -15 -10  221.69    9.68
   1  15  -9   10.68    2.21
  -1 -15   9   12.73    2.30
  -1  15   9   16.33    2.70
  -1  15   9   14.84    4.27
   1  15  -8  127.34    6.28
   1 -15  -8  146.88    7.29
  -1  15   8  130.45    6.95
   1 -15  -8  131.80    6.70
   1  15  -8  133.38    6.58
   1  15  -8  136.92    6.92
   1 -15  -8  144.01    6.90
  -1  15   8  134.41   11.01
   1  15  -8  132.56    6.46
   1  15  -7   37.26    3.21
   1 -15  -7   43.39    3.93
  -1  15   7   47.09    4.00
   1 -15  -7   39.35    3.61
   1  15  -7   44.23    3.57
   1  15  -7   41.48    3.71
   1 -15  -7   40.23    3.56
   1  15  -7   34.40    3.29
  -1  15   7   41.36    6.43
   1  15  -6    2.89    1.64
   1  15  -6    1.14    1.54
  -1  15   6    3.04    3.29
   1 -15  -6    3.96    1.67
   1  15  -6    4.77    1.90
  -1  15   6    4.90    1.90
   1  15  -6    1.29    1.69
   1 -15  -6    6.13    1.88
   1 -15  -6    3.71    1.58
   1 -15  -5   64.90    4.48
  -1  15   5   68.22    4.67
   1  15  -5   70.81    4.72
   1  15  -5   65.32    4.20
   1  15  -5   60.81    4.23
  -1  15   5   66.96    7.29
   1  15  -5   66.48    4.57
   1 -15  -5   66.98    4.32
   1 -15  -5   71.47    4.61
   1 -15  -4  330.76   11.67
   1 -15  -4  347.32   11.72
  -1  15   4  335.29   10.99
   1  15  -4  340.21   11.62
  -1  15   4  304.40   16.12
   1  15  -4  327.09   11.74
  -1  15   4  306.19   11.54
   1  15  -4  314.28   10.96
   1  15  -4  320.98   11.59
   1 -15  -4  325.62   11.14
  -1  15   3  136.03    6.75
   1  15  -3  157.45    7.06
   1  15  -3  153.14    6.40
   1  15  -3  158.44    6.91
  -1  15   3  149.94   10.27
  -1  15   3  147.00    6.41
  -1  15   3  156.18    6.98
   1 -15  -3  136.87    6.73
   1 -15  -3  147.02    6.33
  -1  15   2  411.28   13.43
   1  15  -2  426.18   13.88
  -1  15   2  414.09   18.39
   1  15  -2  417.93   13.12
  -1  15   2  412.71   13.97
  -1  15   2  431.74   14.00
   1  15  -2  450.14   14.23
   1 -15  -2  455.34   14.15
  -1 -15   2  427.64   13.46
   1  15  -1  198.62    7.93
  -1  15   1  179.93   11.00
  -1  15   1  206.54    7.88
   1 -15  -1  192.74    7.50
   1  15  -1  186.52    8.02
  -1  15   1  190.96    8.01
  -1  15   1  192.92    7.94
   1  15  -1  188.64    7.99
   1 -15  -1  200.83    8.00
  -1 -15   1  182.99    7.60
  -1  15   0   24.17    2.49
   1  15   0   22.78    2.55
   1 -15   0   25.67    2.46
  -1  15   0   23.87    2.73
   1  15   0   24.78    2.81
  -1  15   0   29.32    2.96
   1 -15   0   25.52    2.70
  -1 -15   0   26.97    2.70
   1  15   0   26.24    2.78
  -1  15  -1   42.29    3.43
   1  15   1   39.03    3.29
  -1  15  -1   39.89    3.25
  -1 -15  -1   38.49    3.25
   1  15   1   43.99    3.60
  -1  15  -1   42.01    3.47
   1 -15   1   41.38    2.98
   1  15   1   41.31    3.23
  -1 -15  -2   63.00    4.16
   1  15   2   61.62    4.01
   1  15   2   63.04    4.24
  -1 -15  -2   63.84    3.87
   1  15   2   59.88    6.13
   1  15   2   48.85    6.16
  -1  15  -2   59.50    4.14
   1  15   2   57.62    4.12
  -1 -15  -3   34.99    3.27
   1  15   3   42.36    3.30
   1  15   3   39.44    5.17
  -1  15  -3   39.91    3.36
   1  15   3   42.47    3.64
   1  15   3   45.95    3.65
   1  15   3   44.34    6.05
  -1 -15  -3   39.22    3.13
   1  15   4  173.23   11.85
   1  15   4  181.56    8.00
  -1  15  -4  185.45    7.88
   1  15   4  174.43   11.50
  -1  15  -4  185.59    7.83
  -1 -15  -4  181.30    7.89
  -1 -15  -4  191.23    7.77
  -1  15  -4  178.90    7.12
  -1  15  -5  159.67    7.13
   1  15   5  156.26    7.40
  -1  15  -5  160.90    7.22
   1  15   5  155.27   11.02
  -1 -15  -5  143.77    7.05
  -1  15  -5  142.85    6.44
  -1 -15  -5  146.28    6.94
  -1 -15  -6  709.28   21.84
   1 -15   6  749.77   22.01
  -1  15  -6  739.53   21.85
   1  15   6  712.98   21.99
  -1 -15  -6  722.30   21.09
   1  15   6  686.61   28.15
  -1 -15  -6  722.82   21.79
  -1  15  -6  743.48   21.66
   1  15   6  807.25   29.30
   1  15   7  104.89    9.19
  -1  15  -7  103.85    5.35
   1 -15   7  103.06    5.90
   1  15   7   98.89    5.91
   1  15   7   94.45    9.25
  -1 -15  -7  101.69    5.92
  -1 -15  -7  109.29    5.75
  -1  15  -7  122.71    6.07
  -1 -15  -7  115.83    6.21
   1  15   8  359.35   13.18
   1 -15   8  388.00   13.40
   1  15   8  348.13   18.74
  -1  15  -8  367.86   12.85
  -1  15  -8  368.33   12.43
  -1 -15  -9  173.21    7.68
   1  15   9  153.39   11.78
  -1 -15  -9  162.47    7.63
   1 -15   9  162.99    7.72
   1  15   9  167.16    7.88
  -1 -15  -9  166.36    7.99
   1 -15  10  192.74    8.41
  -1 -15 -10  188.11    8.16
  -1 -15 -10  195.83    8.30
  -1  15 -10  194.27    7.82
   1  15  10  181.44   12.81
  -1 -15 -10  183.61    8.58
  -1  15 -10  185.43    7.91
  -1  15 -11   28.02    3.00
  -1  15 -11   26.07    2.77
   1 -15  11   22.77    2.78
   1  15  11   25.31    3.01
  -1 -15 -11   27.45    2.97
  -1 -15 -11   25.93    3.00
  -1 -15 -11   21.33    2.65
  -1 -15 -12   12.59    2.11
  -1  15 -12   18.80    2.35
  -1 -15 -12   14.23    2.36
  -1  15 -12   17.34    2.19
   1 -15  12   14.11    2.18
  -1  15 -12   17.06    2.26
   1  15  12   19.66    2.47
  -1  15 -12   17.90    2.34
  -1  15 -13    1.56    1.24
   1 -15  13    1.01    1.27
  -1  15 -13    1.23    1.29
  -1 -15 -13    0.20    1.29
   1  15  13   -0.18    1.39
  -1  15 -13    2.31    1.38
  -1 -15 -13    1.06    1.33
  -1 -15 -14    1.51    1.13
  -1  15 -14    1.66    1.09
  -1 -15 -14    0.96    1.13
   1  15  14    0.54    1.10
  -1  15 -14    1.94    1.11
  -1  15 -14   -0.82    1.00
  -1  15 -15   11.02    1.32
  -1  15 -15   11.11    1.35
  -1  16  15  138.22    4.89
   1 -16 -14    1.62    1.02
   1  16 -14   -0.46    0.97
  -1  16  14    2.12    1.22
   1  16 -14    2.84    1.03
   1  16 -13   31.07    2.59
   1 -16 -13   28.97    2.69
   1  16 -13   32.34    2.57
  -1  16  13   28.27    2.71
   1 -16 -12   21.36    2.61
   1  16 -12   21.70    2.40
  -1 -16  12   21.01    2.47
  -1  16  12   16.31    2.46
   1  16 -12   15.87    2.16
   1 -16 -12   19.41    2.50
   1 -16 -12   19.59    2.30
   1  16 -12   18.53    2.34
   1 -16 -11  153.42    7.20
  -1 -16  11  162.17    7.25
  -1  16  11  179.19    7.79
   1  16 -11  160.14    7.14
   1  16 -11  174.07    7.33
   1 -16 -11  154.59    7.47
   1 -16 -10    1.37    1.72
   1 -16 -10    3.69    1.99
  -1  16  10    7.36    2.31
  -1 -16  10    1.26    1.62
   1  16 -10    4.04    1.75
   1  16 -10    4.87    1.67
   1 -16  -9  456.24   15.02
   1 -16  -9  464.16   15.57
  -1 -16   9  484.69   15.52
   1  16  -9  415.25   14.31
   1 -16  -9  471.45   15.17
  -1  16   9  429.08   21.37
  -1  16   8    9.82    3.70
  -1  16   8    5.50    2.19
   1  16  -8    8.67    2.30
   1  16  -7  854.32   24.87
  -1  16   7  861.83   25.13
   1  16  -7  839.82   24.27
   1  16  -7  848.03   24.43
  -1  16   7  772.27   31.58
   1  16  -6    2.32    1.52
   1 -16  -6    2.18    1.64
   1 -16  -6   -0.53    1.78
  -1  16   6    0.78    2.56
   1  16  -6    0.76    1.46
  -1  16   6    3.38    1.84
   1  16  -6    1.61    1.77
   1 -16  -6    1.64    1.58
   1 -16  -5  525.17   16.87
   1  16  -5  522.30   16.63
  -1  16   5  494.18   22.58
  -1  16   5  539.38   17.14
   1  16  -5  519.26   16.90
   1  16  -5  524.45   16.23
   1  16  -5  538.18   16.96
   1 -16  -5  503.63   16.20
   1  16  -4    3.56    1.56
   1 -16  -4    5.21    1.65
   1 -16  -4    2.58    1.79
  -1  16   4    3.84    1.49
   1  16  -4    5.99    1.81
   1  16  -4    5.17    1.97
  -1  16   4    4.97    3.07
  -1  16   4    5.49    1.93
  -1  16   4    4.79    1.93
   1  16  -4    5.30    1.98
   1  16  -3  309.74   10.60
  -1  16   3  326.04   10.91
   1  16  -3  298.13   11.10
  -1  16   3  296.75   15.67
  -1  16   3  303.38   11.28
   1 -16  -3  288.32   11.16
  -1  16   3  307.35   11.37
   1  16  -3  324.97   11.58
  -1 -16   2   19.01    2.43
   1 -16  -2   18.88    2.54
   1  16  -2   16.48    2.39
  -1  16   2   22.01    2.44
  -1  16   2   22.39    4.17
  -1  16   2   18.44    2.56
  -1  16   2   16.19    2.50
   1  16  -2   19.74    2.62
   1 -16  -1   41.15    3.45
  -1 -16   1   40.89    3.33
   1  16  -1   33.86    3.19
  -1  16   1   40.90    3.32
  -1  16   1   36.82    3.29
   1  16  -1   41.16    3.52
  -1  16   1   29.38    4.63
  -1  16   1   43.93    3.57
   1 -16   0    4.76    1.59
  -1 -16   0    3.16    1.57
   1  16   0    2.55    1.63
  -1  16   0    2.20    1.40
   1  16   0    3.30    1.73
  -1  16   0    2.46    1.81
  -1  16   0    4.16    1.57
   1  16   0    3.99    1.67
  -1  16  -1  619.89   18.78
   1  16   1  621.06   19.10
  -1  16  -1  630.33   19.01
  -1 -16  -1  597.06   18.66
   1 -16   1  612.63   17.91
   1  16   1  610.58   19.11
   1  16   1  649.42   18.86
  -1  16  -2   13.62    2.27
   1  16   2   13.53    2.53
   1  16   2   14.56    2.45
  -1 -16  -2   15.10    2.34
  -1  16  -2   15.15    2.39
   1  16   2   11.16    2.13
   1  16   3  576.47   24.13
  -1  16  -3  643.45   19.52
   1  16   3  634.15   19.65
  -1 -16  -3  630.66   19.48
   1  16   3  647.67   19.10
  -1 -16  -3  634.88   18.92
   1  16   3  648.47   19.78
  -1  16  -3  661.76   19.62
  -1  16  -4    1.96    1.68
  -1  16  -4    4.10    1.73
   1  16   4    0.54    1.58
   1  16   4    2.44    1.70
  -1 -16  -4    1.57    1.60
   1  16   4    4.79    2.73
  -1  16  -4    2.82    1.75
  -1 -16  -4    3.69    1.61
   1  16   4    0.76    2.77
  -1  16  -5   75.05    4.74
  -1 -16  -5   81.88    5.20
   1  16   5   80.61    5.22
   1 -16   5   73.39    4.92
  -1  16  -5   70.87    4.32
  -1  16  -5   78.00    4.97
   1  16   5   82.83    8.13
   1  16   5   76.49    7.87
  -1 -16  -5   78.56    4.91
  -1 -16  -6   11.98    2.28
  -1  16  -6    8.80    2.21
   1 -16   6   14.92    2.54
  -1 -16  -6   11.54    2.33
   1  16   6   10.97    2.42
   1  16   6    9.18    3.47
  -1  16  -6   13.89    2.32
   1  16   6    9.01    3.40
  -1  16  -6   11.41    2.03
  -1  16  -7   16.38    2.58
  -1  16  -7   16.04    2.49
   1  16   7   23.71    4.96
   1  16   7   20.62    2.88
   1  16   7   28.53    4.94
  -1  16  -7   20.09    2.50
   1 -16   7   20.12    2.80
   1 -16   8   15.11    2.49
   1  16   8   12.79    4.14
  -1 -16  -8   11.84    2.19
   1  16   8   12.29    2.38
  -1 -16  -8   16.80    2.61
  -1 -16  -8   13.27    2.40
  -1  16  -9   41.40    3.37
  -1  16  -9   48.29    3.65
  -1  16  -9   44.46    3.63
   1  16   9   52.03    6.86
  -1 -16  -9   48.62    3.79
   1 -16   9   48.57    4.00
  -1 -16  -9   49.10    3.91
  -1 -16  -9   45.88    3.94
  -1 -16 -10    0.26    1.49
  -1  16 -10    1.99    1.41
   1 -16  10    0.75    1.62
  -1  16 -10    6.45    1.76
  -1 -16 -10    2.43    1.65
  -1  16 -10    3.78    1.49
   1  16  10    3.53    1.79
  -1 -16 -10    2.33    1.65
  -1  16 -11  230.51    8.96
  -1  16 -11  216.66    8.42
   1 -16  11  249.26    9.28
   1  16  11  245.34    9.19
  -1 -16 -11  231.49    8.83
  -1 -16 -11  225.66    9.25
  -1  16 -11  230.31    8.75
  -1  16 -12   39.21    3.20
  -1 -16 -12   46.59    3.33
   1 -16  12   44.04    3.34
  -1  16 -12   50.11    3.42
   1  16  12   48.78    3.46
  -1  16 -12   53.08    3.60
  -1 -16 -12   45.41    3.52
  -1  16 -13  266.95    8.87
   1  16  13  267.13    8.96
  -1 -16 -13  263.64    9.28
  -1  16 -13  279.56    9.06
  -1  16 -13  267.07    8.88
  -1 -16 -13  259.15    8.83
  -1  16 -14    4.20    1.06
  -1  16 -14    4.11    1.13
   1  16  14    5.17    1.27
  -1  17  14   73.30    3.34
   1  17 -14   57.71    3.00
   1  17 -13  120.29    5.13
  -1  17  13  138.44    5.53
  -1  17  13  132.46    5.46
   1  17 -13  125.30    5.10
   1 -17 -13  118.13    5.20
   1  17 -12  201.45    7.51
   1  17 -12  211.39    7.77
   1 -17 -12  214.09    7.92
   1  17 -12  206.76    7.76
  -1  17  12  228.19    8.30
  -1 -17  12  202.28    7.84
  -1 -17  11  103.99    5.38
  -1  17  11  104.51    5.57
   1 -17 -11  105.97    5.34
   1  17 -11   94.23    5.03
   1 -17 -11   99.76    5.21
   1  17 -11  104.97    5.22
  -1  17  10  273.35   10.25
  -1 -17  10  257.04    9.88
   1  17 -10  241.96    9.43
   1 -17 -10  251.05    9.59
   1 -17  -9   11.63    2.21
  -1  17   9   12.25    2.35
  -1 -17   9   11.08    2.16
   1  17  -9   10.81    2.10
   1  17  -9   11.86    1.99
  -1  17   8   62.16    7.57
  -1 -17   8   67.95    4.69
   1 -17  -8   59.14    4.35
   1 -17  -8   63.79    4.41
   1  17  -8   55.59    4.09
   1 -17  -7   15.03    2.58
  -1  17   7   15.20    4.21
  -1  17   7   11.45    2.47
   1  17  -7   13.52    2.48
   1 -17  -7   16.74    2.50
  -1  17   6   30.66    5.28
   1  17  -6   25.18    2.96
   1  17  -6   28.05    3.28
   1  17  -6   33.21    3.08
  -1  17   6   27.66    3.19
   1  17  -6   29.07    3.33
  -1  17   6   27.70    3.30
   1 -17  -5  168.25    7.66
   1  17  -5  163.92    7.58
  -1  17   5  152.19   11.29
   1  17  -5  156.44    7.36
   1  17  -5  138.07    6.75
  -1  17   5  152.81    7.57
   1 -17  -4  172.06    8.02
   1  17  -4  173.08    8.04
  -1  17   4  185.88    8.27
   1  17  -4  182.73    7.53
   1  17  -4  171.53    7.87
  -1  17   4  181.83   12.22
  -1  17   4  181.06    7.46
  -1  17   3  521.01   16.56
   1 -17  -3  496.04   16.24
  -1  17   3  498.26   15.62
   1  17  -3  493.94   16.13
  -1  17   3  448.82   21.14
  -1  17   2  186.98   12.20
   1  17  -2  215.22    8.91
  -1  17   2  214.43    8.60
   1 -17  -2  211.07    8.95
  -1  17   2  215.76    8.98
   1  17  -2  212.46    9.09
  -1  17   2  217.60    9.11
  -1  17   1  516.72   16.17
  -1  17   1  488.66   16.36
  -1 -17   1  521.41   16.11
   1  17  -1  501.51   16.52
  -1  17   1  510.76   16.47
   1  17  -1  503.31   16.28
  -1  17   0   73.87    4.80
   1  17   0   83.33    5.19
  -1  17   0   84.71    5.19
  -1 -17   0   75.94    4.75
   1  17   0   65.12    4.74
  -1  17   0   79.80    5.01
   1  17   0   79.09    4.93
  -1  17  -1   82.35    4.98
  -1  17  -1   76.32    4.93
   1  17   1   78.43    5.08
  -1 -17  -1   79.46    4.86
   1  17   1   75.54    5.00
   1  17   1   75.28    4.73
  -1 -17  -2    3.85    1.81
   1  17   2    4.33    1.71
  -1  17  -2    3.61    1.74
  -1  17  -2    5.24    1.92
   1  17   2    4.39    1.90
   1  17   2    5.21    2.02
  -1 -17  -3   23.84    2.83
   1 -17   3   26.24    3.00
   1  17   3   23.05    2.93
   1  17   3   20.70    4.03
  -1  17  -3   17.62    2.48
  -1  17  -4  178.33    7.86
   1 -17   4  177.60    7.92
   1  17   4  173.48    8.09
  -1 -17  -4  178.27    8.10
   1  17   4  158.79   11.21
  -1  17  -4  168.82    7.83
  -1 -17  -4  171.79    7.57
   1 -17   5   41.79    3.82
   1  17   5   53.08    4.26
  -1 -17  -5   53.64    4.00
  -1  17  -5   47.14    3.84
   1  17   5   46.72    6.11
  -1  17  -5   49.43    3.89
   1 -17   6  405.64   14.25
   1  17   6  421.46   14.49
  -1  17  -6  422.66   14.10
   1  17   6  409.31   19.95
  -1  17  -6  402.57   14.08
   1  17   7   31.67    5.42
  -1 -17  -7   38.03    3.53
  -1 -17  -7   38.19    3.64
   1 -17   7   39.82    3.63
   1 -17   8  113.27    6.29
  -1  17  -8  118.00    5.82
  -1  17  -8  113.11    6.02
   1  17   8  128.37   10.33
  -1 -17  -8  125.49    6.45
  -1 -17  -8  125.35    6.46
  -1  17  -9   34.88    3.05
   1 -17   9   36.92    3.38
   1  17   9   34.40    3.39
  -1 -17  -9   31.91    3.30
  -1  17  -9   25.06    2.79
  -1 -17  -9   34.74    3.30
  -1 -17  -9   30.08    2.86
  -1  17 -10  145.08    6.31
  -1 -17 -10  138.54    6.67
  -1 -17 -10  133.03    6.12
  -1 -17 -10  129.91    6.34
   1  17  10  139.09    6.66
   1 -17  10  145.86    6.73
  -1  17 -11    2.93    1.51
  -1 -17 -11    1.94    1.35
   1  17  11    1.01    1.45
  -1  17 -11    0.71    1.45
  -1 -17 -11    0.67    1.38
   1 -17  11    0.82    1.32
  -1  17 -11    3.35    1.37
  -1  17 -12   42.91    2.97
  -1  17 -12   49.28    3.20
  -1 -17 -12   50.41    3.41
   1 -17  12   44.37    3.11
  -1 -17 -12   48.58    3.07
   1  17  12   46.00    3.20
   1  17  13   28.20    2.19
  -1  17 -13   26.05    2.19
   1  17  13   31.08    2.39
  -1  17 -13   22.75    1.96
  -1  18  13    3.95    1.24
  -1  18  12   10.56    1.81
  -1  18  12    6.69    1.54
   1  18 -12   10.81    1.54
   1  18 -12    6.80    1.45
   1  18 -12    9.11    1.51
   1 -18 -11    9.21    1.84
   1  18 -11    6.58    1.54
  -1 -18  11   10.10    1.87
  -1  18  11   10.15    1.88
  -1  18  11   12.50    2.11
   1  18 -11    6.21    1.53
   1  18 -11    8.92    1.72
   1  18 -10   28.45    2.72
  -1  18  10   31.95    3.09
  -1 -18  10   37.33    3.22
  -1  18  10   34.66    3.15
   1 -18 -10   31.90    2.89
  -1  18   9   26.01    2.95
  -1  18   9   27.20    3.08
  -1 -18   9   23.11    2.82
   1  18  -9   22.81    2.55
   1 -18  -9   23.23    2.66
   1  18  -8  123.94    6.02
  -1  18   8  140.52    6.76
  -1 -18   8  124.75    6.47
  -1  18   8  141.84    6.87
   1 -18  -8  121.27    6.04
   1  18  -8  109.49    5.86
  -1  18   7   66.01    7.74
   1  18  -7   60.60    4.31
   1  18  -7   66.93    4.31
  -1  18   7   69.96    4.80
   1 -18  -6  254.26   10.37
   1  18  -6  283.23   10.76
  -1  18   6  238.28   15.07
  -1  18   6  267.03   10.52
   1  18  -5  195.21    8.59
  -1  18   5  203.97    8.95
   1  18  -5  214.94    9.07
   1  18  -5  211.15    8.93
  -1  18   5  198.69    8.76
  -1  18   4    6.18    2.06
   1  18  -4    5.33    1.97
  -1  18   4    5.24    1.88
  -1  18   4    6.50    2.81
   1  18  -4    4.53    1.91
  -1  18   4    4.05    1.57
   1  18  -4    6.57    2.11
   1  18  -3   14.05    2.67
  -1  18   3   10.30    2.40
  -1  18   3   14.98    2.28
  -1  18   3   12.36    3.79
   1  18  -3   10.93    2.30
   1  18  -3   11.77    2.47
   1  18  -2   45.38    3.79
  -1  18   2   44.75    3.60
  -1  18   2   40.26    3.79
  -1  18   1   61.56    4.33
  -1  18   1   68.06    4.76
   1  18  -1   60.15    4.37
  -1  18   0  236.39    9.40
  -1 -18   0  234.28    9.35
   1  18   0  220.94    9.29
   1 -18   1    2.74    1.57
   1  18   1    2.29    1.57
  -1  18  -1    3.13    1.63
   1  18   1    2.26    1.88
  -1 -18  -1    1.03    1.61
  -1  18  -2  393.73   13.66
   1  18   2  399.14   13.99
   1 -18   2  375.07   13.26
  -1 -18  -2  405.11   13.81
   1  18   3   25.92    3.18
   1  18   3   17.61    2.87
  -1  18  -3   16.20    2.70
  -1  18  -3   18.57    2.71
  -1  18  -3   21.00    2.74
   1 -18   3   19.69    2.76
   1  18   4  444.44   15.06
  -1  18  -4  433.02   14.77
   1 -18   4  437.17   14.65
   1  18   4  386.45   19.09
  -1  18  -4  448.83   14.86
   1  18   4  452.62   15.11
  -1  18  -4  411.10   14.41
   1  18   5   12.00    2.41
  -1  18  -5   13.64    2.46
   1  18   5    9.63    2.33
   1  18   5    7.82    2.93
   1 -18   5    8.50    2.22
  -1  18  -5   11.44    2.29
  -1 -18  -6    6.03    1.90
   1  18   6    2.26    1.75
   1  18   6    2.18    2.91
   1 -18   6    3.46    1.81
  -1  18  -7    4.31    1.81
   1 -18   7    7.86    2.04
  -1 -18  -7    2.70    1.62
  -1 -18  -7    4.77    1.75
  -1  18  -7    5.45    1.77
   1  18   7    4.39    2.67
   1  18   7    8.28    2.24
   1  18   8   35.01    3.38
   1 -18   8   26.20    2.98
  -1  18  -8   28.20    2.67
  -1 -18  -8   34.70    3.33
  -1  18  -8   27.99    2.88
  -1 -18  -8   27.42    3.01
   1  18   8   31.27    3.17
   1  18   9   10.04    2.13
   1  18   9   11.94    2.18
  -1 -18  -9   12.43    2.16
   1 -18   9   12.95    2.22
  -1  18  -9   13.94    1.95
  -1  18  -9   15.56    2.10
  -1 -18  -9   11.43    2.13
  -1 -18 -10   83.91    4.81
  -1 -18 -10   81.49    4.60
  -1  18 -10   84.29    4.35
   1 -18  10   82.04    4.76
   1  18  10   85.48    4.79
   1  18  10   88.30    4.90
  -1  18 -11   27.25    2.32
  -1  18 -11   32.87    2.65
   1 -18  11   23.19    2.40
   1  18  11   30.08    2.63
   1  18  11   25.74    2.56
   1  18  12  275.73    8.72
   1  18  12  276.58    8.93
  -1  18 -12  272.18    8.71
   1  18  13   54.19    2.70
  -1  19  13   65.43    2.97
   1  19 -12    8.69    1.30
  -1  19  12    8.20    1.40
   1  19 -12    7.58    1.32
   1  19 -11  120.41    5.20
   1 -19 -11  126.66    5.29
  -1  19  11  140.88    5.70
  -1  19  11  133.56    5.64
   1  19 -11  117.13    5.14
   1  19 -10   24.36    2.29
  -1  19  10   28.56    2.72
  -1 -19  10   22.97    2.52
  -1  19  10   29.82    2.72
  -1  19   9   40.76    3.38
  -1 -19   9   38.69    3.28
   1  19  -9   37.58    2.98
  -1  19   9   47.07    3.52
  -1  19   8   48.67    3.77
   1  19  -8   44.58    3.33
   1  19  -8   42.43    3.36
  -1 -19   8   54.59    3.95
  -1  19   8   51.98    3.95
  -1  19   7   38.70    3.47
   1  19  -7   32.25    3.27
   1  19  -7   28.57    2.96
  -1  19   7   35.33    3.41
  -1 -19   7   30.89    3.22
   1  19  -6  122.38    6.34
  -1  19   6  117.29    6.25
   1  19  -6  110.23    5.97
  -1  19   6  113.60    6.34
  -1  19   5  189.88   12.57
  -1  19   5  199.82    8.70
   1  19  -5  215.46    9.01
  -1  19   4   17.99    4.51
   1  19  -4   24.60    3.10
   1  19  -3  438.73   14.93
  -1  19   3  440.34   14.96
  -1  19   3  425.36   14.91
   1  19  -3  453.59   15.17
  -1  19   2   39.87    3.70
   1  19  -2   38.58    3.72
  -1  19   2   42.34    3.87
  -1  19   1  384.90   13.45
   1  19  -1  376.44   13.28
  -1  19   1  374.31   13.05
   1  19  -1  372.14   13.41
   1  19   0    7.05    2.00
  -1  19   0    3.85    1.73
  -1  19   0    4.09    2.14
   1  19   0    6.24    2.09
   1  19   1  329.00   12.12
  -1  19  -1  341.22   12.11
  -1  19  -1  332.56   11.90
   1  19   1  315.18   11.61
   1 -19   2   12.56    2.20
  -1  19  -2   18.07    2.63
   1  19   2   11.92    2.55
   1  19   2   15.03    2.79
  -1  19  -3  126.76    6.58
   1 -19   3  116.33    6.20
   1  19   3  125.08    6.67
  -1 -19  -3  118.48    6.46
   1  19   3  121.54    6.61
  -1  19  -4  118.44    6.28
   1 -19   4  106.57    5.96
  -1 -19  -4  105.38    6.09
   1  19   4  127.08    6.60
  -1 -19  -5   23.58    2.96
  -1  19  -5   29.72    3.24
  -1  19  -5   30.08    3.21
   1 -19   5   25.97    3.03
   1  19   5   31.23    3.35
  -1 -19  -6    4.18    1.76
   1  19   6    1.85    1.67
   1  19   6    4.83    1.77
  -1  19  -6    0.99    1.48
   1 -19   6    0.50    1.63
  -1  19  -6    3.77    1.83
   1  19   7  225.25    9.26
   1 -19   7  237.11    9.30
  -1  19  -7  222.08    9.02
  -1 -19  -7  224.25    9.24
   1  19   7  247.55    9.62
  -1 -19  -8   -0.46    1.46
   1  19   8    2.54    1.60
   1  19   8    0.96    1.46
  -1  19  -8    0.62    1.15
   1 -19   8   -0.23    1.41
  -1  19  -9   82.63    4.33
  -1 -19  -9   73.87    4.46
   1 -19   9   73.91    4.48
   1  19   9   86.04    4.77
   1  19   9   79.88    4.58
   1  19  10   79.41    4.28
  -1  19 -10   67.42    3.64
  -1  19 -10   80.33    4.25
   1  19  10   83.89    4.43
   1 -19  10   79.01    4.34
  -1  19 -11   47.28    2.98
   1  19  11   42.65    2.97
   1  19  11   50.19    3.01
   1  19  12   19.01    1.74
  -1  19 -12   21.70    1.80
  -1  20  12   15.00    1.47
   1  20 -11    1.36    0.92
  -1  20  11    1.84    1.10
   1 -20 -11    0.90    1.00
   1  20 -11    1.12    0.99
   1  20 -10   -0.14    1.19
   1  20 -10    2.45    1.21
   1 -20 -10    0.61    1.10
  -1  20  10    0.16    1.16
  -1  20  10    1.15    1.27
   1  20  -9   39.75    2.97
  -1  20   9   46.43    3.37
  -1 -20   9   43.45    3.21
  -1  20   9   45.70    3.31
   1  20  -8    2.48    1.38
  -1  20   8    1.95    1.41
  -1  20   8    0.84    1.33
  -1 -20   8    0.84    1.38
  -1 -20   7  102.77    5.59
  -1  20   7  116.11    5.94
  -1  20   7  115.59    5.86
   1  20  -7  108.99    5.47
  -1 -20   6   31.24    3.17
  -1  20   6   29.75    3.21
   1  20  -6   38.96    3.39
  -1  20   6   37.89    3.31
   1  20  -6   28.22    2.84
   1  20  -5   87.78    5.19
  -1  20   5   79.79    5.09
  -1 -20   5   81.61    5.01
  -1  20   5   85.95    5.16
   1  20  -5   89.11    5.20
   1  20  -5   80.22    4.88
  -1  20   4   88.50    5.41
   1  20  -4   87.10    5.41
  -1  20   4   92.30    5.40
   1  20  -4   87.61    5.32
   1  20  -4   80.28    5.06
  -1  20   3   14.67    2.39
   1  20  -3   14.77    2.36
   1  20  -3   11.80    2.13
  -1  20   2    5.01    1.94
   1  20  -2   10.08    2.33
  -1  20   2    7.33    1.78
   1  20  -2   10.87    2.06
  -1  20   1  104.71    5.69
  -1  20   1  102.83    5.85
   1  20  -1  107.57    6.12
   1  20   0    9.93    2.24
  -1  20   0    6.35    2.02
  -1  20  -1  338.19   12.12
   1  20   1  323.44   12.17
  -1 -20  -2  254.16   10.14
   1 -20   2  248.31    9.73
  -1  20  -2  265.51   10.24
  -1  20  -2  255.36   10.06
   1  20   2  273.41   10.53
  -1 -20  -3  464.26   14.95
  -1  20  -3  457.53   14.89
   1 -20   3  404.68   14.15
  -1  20  -3  422.17   14.61
  -1  20  -3  458.95   14.77
   1  20   3  444.26   14.97
  -1 -20  -4  301.17   11.28
  -1  20  -4  305.42   11.23
   1  20   4  314.75   11.54
   1 -20   4  272.87   10.80
  -1  20  -4  303.06   11.23
   1  20   4  314.67   11.53
  -1  20  -4  315.98   11.24
  -1 -20  -5  117.74    6.20
   1 -20   5  112.94    5.97
   1  20   5  126.15    6.41
  -1  20  -5  103.41    5.87
   1  20   5  131.26    6.49
  -1  20  -5  119.55    6.02
  -1 -20  -6  212.46    8.94
  -1  20  -6  227.98    8.72
   1  20   6  227.04    9.11
   1  20   6  232.14    9.13
   1 -20   6  209.94    8.73
  -1  20  -6  210.56    8.68
  -1 -20  -7    2.24    1.62
   1 -20   7    0.66    1.42
   1  20   7    0.45    1.43
   1  20   7    2.08    1.54
  -1  20  -7    1.24    1.34
  -1 -20  -8   19.12    2.38
  -1  20  -8   18.06    2.20
   1 -20   8   17.02    2.25
   1  20   8   22.00    2.46
   1  20   8   23.49    2.57
   1 -20   9   15.36    2.11
   1  20   9   17.85    2.13
   1  20   9   20.24    2.23
   1  20  10    9.50    1.57
   1  20  10    9.23    1.58
  -1  20 -10    9.04    1.49
  -1  20 -11   91.89    3.91
  -1  20 -11   98.70    4.11
  -1  21  11    6.35    1.13
   1  21 -10  104.89    4.31
   1 -21 -10  104.51    4.37
   1  21 -10   97.38    4.23
  -1  21   9   12.17    1.72
  -1  21   9   10.61    1.70
   1  21  -9    9.87    1.52
  -1  21   8   90.90    4.55
  -1 -21   8   83.27    4.48
  -1  21   8   87.36    4.63
   1  21  -8   77.60    4.14
  -1 -21   7   20.29    2.38
  -1  21   7   24.82    2.65
  -1  21   7   24.41    2.58
  -1 -21   6    1.89    1.27
   1  21  -6    1.68    1.55
  -1  21   6    0.66    1.45
  -1  21   6   -0.21    1.48
   1  21  -6   -0.60    1.21
  -1 -21   5    4.58    1.54
   1  21  -5    4.71    1.81
  -1  21   5    4.87    1.78
  -1  21   5    4.07    1.77
   1  21  -5    3.92    1.58
   1  21  -4  147.86    6.90
  -1  21   4  171.84    7.35
   1  21  -4  153.70    7.06
   1  21  -4  152.24    7.13
  -1 -21   4  144.58    6.83
  -1  21   4  162.91    7.32
  -1 -21   3    1.54    1.51
   1  21  -3    3.88    1.74
  -1  21   3    5.31    1.79
   1  21  -3    1.24    1.62
   1  21  -3    4.28    1.65
   1  21  -2  217.68    9.03
   1  21  -2  241.79    9.50
  -1 -21   2  212.12    8.72
  -1  21   2  234.27    9.29
   1  21  -2  241.07    9.42
  -1  21   1   28.90    3.13
   1  21  -1   27.23    3.12
  -1  21   1   29.48    2.93
  -1  21   0  244.85    9.60
   1  21   0  238.62    9.65
  -1  21   0  230.40    9.21
  -1  21  -1    5.95    1.95
  -1  21  -1    3.43    1.71
   1  21   1    6.70    2.15
  -1  21  -1    4.50    1.71
  -1  21  -2    6.05    1.92
   1  21   2    9.18    2.20
  -1  21  -2    6.74    2.00
  -1  21  -2    4.05    1.66
  -1  21  -3   30.45    3.15
   1  21   3   39.01    3.55
  -1  21  -3   39.44    3.42
  -1  21  -3   38.72    3.36
   1 -21   4    2.09    1.49
  -1  21  -4    2.59    1.60
   1  21   4    2.67    1.73
  -1  21  -4    2.49    1.65
  -1  21  -4    3.44    1.77
   1 -21   5    1.45    1.45
  -1  21  -5    2.43    1.74
   1  21   5    3.01    1.81
   1  21   5    2.52    1.60
  -1  21  -5    3.05    1.69
  -1  21  -6  156.86    6.95
   1  21   6  178.25    7.44
   1  21   6  171.17    7.27
   1 -21   6  165.24    7.04
  -1  21  -7    6.41    1.58
   1  21   7    7.51    1.76
   1  21   7    7.16    1.78
   1 -21   7    7.11    1.60
  -1  21  -8   98.30    4.69
   1 -21   8  103.37    5.05
   1  21   8  118.74    5.28
   1  21   8  116.91    5.20
   1  21   9    9.06    1.60
   1  21   9    8.00    1.44
  -1  21  -9    7.25    1.41
   1  21  10   67.15    3.14
  -1  21 -10   61.92    3.06
   1  22  -9    4.82    1.06
   1 -22  -9    4.17    1.19
  -1  22   8   50.41    3.09
  -1  22   8   43.41    2.87
   1  22  -8   44.59    2.75
  -1  22   7   43.95    3.07
   1  22  -7   42.16    2.87
  -1 -22   6   40.45    3.09
  -1  22   6   45.47    3.24
   1  22  -6   42.65    2.95
  -1 -22   5   89.11    4.79
  -1  22   5  101.10    5.05
   1  22  -5   96.33    4.91
   1  22  -5   90.62    4.52
  -1  22   4  113.47    5.58
  -1 -22   4  104.57    5.34
   1  22  -4  120.79    5.80
   1  22  -4  119.22    5.65
   1  22  -4  106.24    4.96
  -1  22   3   38.09    3.19
   1  22  -3   34.28    3.16
   1  22  -3   30.65    2.97
   1  22  -3   31.81    2.62
  -1  22   2    5.01    1.80
   1  22  -2    3.40    1.77
   1  22  -2    0.88    1.51
  -1  22   1    2.65    1.72
   1  22  -1    3.68    1.61
   1  22  -1    3.59    1.65
  -1  22   0    0.83    1.36
  -1  22   0    1.54    1.50
   1  22   0    1.86    1.59
  -1  22   0    1.51    1.54
  -1  22  -1  140.53    6.56
   1  22   1  147.78    6.82
  -1  22  -1  147.45    6.53
   1 -22   1  138.73    6.08
  -1  22  -1  142.16    6.49
   1  22   2   12.50    2.23
  -1  22  -2   12.99    2.17
  -1  22  -2   13.99    2.11
  -1  22  -2   19.12    2.31
  -1  22  -3  248.57    9.49
  -1  22  -3  251.65    9.51
   1  22   3  273.70    9.92
  -1  22  -3  278.03    9.62
   1  22   4    0.85    1.40
  -1  22  -4    0.80    1.19
  -1  22  -4    0.56    1.40
   1  22   5  201.58    7.78
  -1  22  -5  200.00    7.43
   1 -22   6   18.65    2.16
   1  22   6   22.86    2.45
  -1  22  -6   22.74    2.29
   1  22   7   80.35    4.14
  -1  22  -7   69.06    3.72
   1  22   8    8.83    1.52
  -1  22  -8    5.83    1.24
  -1  22  -9    3.25    0.95
   1 -23  -8   12.95    1.49
   1  23  -7   25.13    1.97
   1  23  -6    4.04    1.09
  -1  23   6    4.63    1.31
   1  23  -5    4.00    1.18
  -1  23   5    4.37    1.34
  -1  23   4   53.71    3.40
   1  23  -4   54.16    3.39
  -1  23   3   24.67    2.51
   1  23  -3   26.48    2.59
   1  23  -3   22.53    2.42
   1  23  -2   95.29    4.82
  -1  23   2   88.70    4.57
   1  23  -1   60.51    3.85
  -1  23   1   57.74    3.68
   1  23  -1   54.67    3.68
  -1  23   1   50.68    3.50
  -1  23   0   34.05    2.83
   1  23   0   35.97    3.05
   1  23   0   37.19    3.05
  -1  23   0   38.24    3.04
   1 -23   0   33.50    2.68
  -1  23  -1   54.44    3.60
   1  23   1   56.40    3.80
  -1  23  -1   54.43    3.56
   1  23   1   55.33    3.61
  -1  23  -2   88.54    4.49
   1  23   2   80.28    4.53
  -1  23  -2   74.42    4.25
  -1  23  -2   84.13    4.35
  -1  23  -3    0.81    1.31
   1  23   3    0.19    1.31
  -1  23  -3    2.10    1.26
  -1  23  -4   -0.60    1.31
   1  23   4    1.05    1.28
  -1  23  -4    1.49    1.14
  -1  23  -5   53.51    3.30
   1  23   5   55.16    3.39
   1  23   6    3.60    1.30
  -1  23  -6    2.91    1.08
  -1  23  -7  152.48    5.36
   1 -24  -5   15.08    1.68
   1 -24  -4  200.69    7.04
  -1  24   3   16.70    1.93
   1  24  -3   20.87    2.01
  -1  24   3   21.02    2.00
   1 -24  -2   89.81    4.26
   1  24  -2   94.35    4.60
  -1  24   2  104.62    4.66
  -1  24   2  105.21    4.63
   1  24  -2  104.50    4.66
   1 -24  -1   36.34    2.60
   1  24  -1   51.13    3.12
  -1  24   1   50.45    3.07
  -1  24   1   39.39    2.85
   1  24  -1   43.36    3.02
   1  24   0    7.12    1.49
  -1  24   0    6.34    1.49
   1  24   0    6.68    1.51
  -1  24   0    4.87    1.40
  -1  24  -1    2.25    1.20
   1  24   1    0.92    1.25
   1  24   1    2.05    1.36
  -1  24  -1    1.31    1.13
  -1  24  -2  106.03    4.51
   1  24   2   96.19    4.48
   1  24   2   93.47    4.57
  -1  24  -3    1.11    1.07
   1  24   3    0.70    1.05
   1  24   3   -0.15    1.13
   1  24   4  197.59    6.97
  -1  25   3   70.72    3.19
  -1  25   2   56.14    2.83
   1  25  -2   50.85    2.80
  -1  25   1  139.21    4.93
   1  25  -1  138.71    5.07
   1  25   0   44.72    2.67
  -1  25   0   49.60    2.61
  -1  25  -1   67.01    3.17
   1  25   1   67.83    3.28
   1  25   2   24.46    1.91
   1  25   3    5.26    1.09
   2   0 -19    0.20    0.86
   2   0 -19    0.10    0.89
   2   0 -19   -0.21    0.95
   2   0 -18   59.24    3.48
   2   0 -18   54.38    3.49
   2   0 -18   51.57    3.35
   2   0 -18   52.24    3.27
   2   0 -18   51.33    3.32
   2   0 -18   53.97    3.48
   2   0 -17    0.22    1.62
   2   0 -17    0.67    1.61
   2   0 -17    1.08    1.73
   2   0 -17   -0.21    1.40
   2   0 -17   -1.62    1.67
   2   0 -17   -0.42    1.50
   2   0 -16  387.63   13.41
   2   0 -16  390.38   13.40
   2   0 -16  371.75   13.07
   2   0 -16  367.61   13.11
   2   0 -16  392.14   13.18
   2   0 -16  371.76   13.01
   2   0 -16  354.50   12.28
   2   0 -15    0.29    1.73
   2   0 -15    3.41    3.01
   2   0 -15   -1.78    3.02
   2   0 -15    0.58    1.74
   2   0 -14   28.90    5.58
   2   0 -14   35.83    3.61
   2   0 -14   34.96    3.68
   2   0 -14   36.44    3.72
   2   0 -14   43.51    3.96
   2   0 -14   32.94    6.07
   2   0 -13    2.32    1.81
   2   0 -13   -0.57    1.89
   2   0 -13    0.84    1.86
   2   0 -13    1.74    2.72
   2   0 -13    0.27    1.64
   2   0 -13    1.91    1.62
   2   0 -13   -0.83    2.72
   2   0 -13    0.68    1.59
   2   0 -13    0.28    1.67
   2   0 -13    1.23    1.63
   2   0 -12  344.23   11.92
   2   0 -12  333.65   12.56
   2   0 -12  376.87   12.89
   2   0 -12  367.39   12.82
   2   0 -12  341.53   18.38
   2   0 -12  353.37   12.51
   2   0 -12  356.76   12.68
   2   0 -12  357.63   12.22
   2   0 -12  356.04   18.43
   2   0 -12  366.89   12.58
   2   0 -11    0.47    1.42
   2   0 -11    2.59    1.66
   2   0 -11    1.89    1.50
   2   0 -11    0.96    1.45
   2   0 -11   -1.43    2.24
   2   0 -11   -0.45    1.58
   2   0 -11    3.34    1.65
   2   0 -11    0.81    1.27
   2   0 -11    2.04    1.51
   2   0 -11    4.12    2.67
   2   0 -11    1.23    1.52
   2   0 -11    2.70    1.46
   2   0 -10   36.31    3.04
   2   0 -10   33.22    2.62
   2   0 -10   31.24    2.89
   2   0 -10   22.84    4.39
   2   0 -10   37.35    3.03
   2   0 -10   38.33    3.11
   2   0 -10   33.75    2.91
   2   0 -10   34.24    3.08
   2   0 -10   34.54    5.15
   2   0 -10   27.37    2.57
   2   0 -10   32.70    2.75
   2   0 -10   35.65    2.78
   2   0 -10   36.98    3.01
   2   0  -9    0.18    1.08
   2   0  -9   -0.52    1.83
  -2   0   9    2.13    1.68
   2   0  -9    0.52    1.25
   2   0  -9    0.17    1.15
   2   0  -9    1.83    1.28
   2   0  -9    1.38    1.29
   2   0  -9    2.09    2.26
   2   0  -9    1.35    1.23
   2   0  -9    0.72    1.28
   2   0  -9    0.18    1.24
   2   0  -9    1.86    1.27
   2   0  -9    1.08    1.98
   2   0  -9    0.46    1.07
   2   0  -8  199.79    7.05
  -2   0   8  205.53    8.44
   2   0  -8  193.69    7.09
   2   0  -8  194.50    7.13
   2   0  -8  188.65    7.09
   2   0  -8  195.47    7.14
   2   0  -8  200.08    7.17
   2   0  -8  197.86    7.03
   2   0  -8  193.26    7.04
   2   0  -8  192.70    6.75
   2   0  -8  197.10    6.80
   2   0  -8  198.97    7.08
  -2   0   8  197.05    8.11
  -2   0   8  210.40    8.11
  -2   0   8  203.68    9.28
   2   0  -8  202.13    6.88
   2   0  -7    1.52    1.86
   2   0  -7    0.75    1.58
   2   0  -7    0.37    1.81
   2   0  -7   -0.78    1.67
   2   0  -7   -0.75    1.69
   2   0  -7    0.25    1.13
   2   0  -7   -0.40    1.14
   2   0  -7   -0.13    1.16
  -2   0   7    0.29    1.62
  -2   0   7   -0.46    1.29
  -2   0   7   -0.22    1.14
  -2   0   7    1.46    1.24
   2   0  -6 2755.21   70.82
   2   0  -6 2766.79   71.12
   2   0  -6 2761.22   70.97
   2   0  -6 2743.02   71.00
   2   0  -6 2753.62   70.90
   2   0  -5    1.31    1.52
   2   0  -5    1.86    1.52
   2   0  -5    3.61    1.68
   2   0  -5    4.32    1.90
   2   0  -4  742.76   21.54
   2   0  -4  752.90   21.57
   2   0  -4  746.30   21.41
   2   0  -4  758.53   21.57
   2   0  -3    1.54    1.36
   2   0  -3    0.89    1.38
   2   0  -3   -0.17    1.35
   2   0  -3    0.53    1.26
   2   0  -2  676.74   18.46
   2   0  -2  681.38   16.53
   2   0  -2  652.40   18.32
   2   0  -2  653.27   18.43
   2   0  -2  638.90   18.38
   2   0  -1    4.69    1.25
   2   0  -1    6.28    1.36
   2   0  -1    5.19    1.33
   2   0  -1    4.60    1.31
   2   0  -1    6.92    1.43
   2   0   0 1170.58   29.76
   2   0   0 1148.66   29.79
   2   0   0 1152.43   29.88
   2   0   1    5.50    1.48
   2   0   2 2332.64   58.37
   2   0   3    1.62    1.45
   2   0   4   36.04    2.01
   2   0   4   44.10    3.51
   2   0   5    4.14    1.06
   2   0   5    2.43    1.67
   2   0   6 1960.19   48.11
   2   0   6 1951.84   51.91
  -2   0  -7    0.87    1.87
   2   0   7    0.55    0.85
  -2   0  -7    0.44    1.98
  -2   0  -7    0.29    1.10
  -2   0  -7   -0.13    1.21
  -2   0  -7    0.48    2.20
   2   0   7   -0.35    1.53
  -2   0  -7    0.92    1.15
  -2   0  -8  149.62    6.01
   2   0   8  130.25    5.09
  -2   0  -8  133.82    5.68
  -2   0  -8  127.68    5.44
   2   0   8  141.85    8.15
   2   0   9    0.27    0.98
  -2   0  -9   -0.20    1.37
  -2   0  -9    0.19    1.32
  -2   0  -9    1.26    1.16
  -2   0  -9    0.64    2.16
  -2   0  -9   -1.78    1.85
  -2   0  -9    1.94    1.25
  -2   0  -9   -1.17    2.07
  -2   0 -10  236.56   13.73
  -2   0 -10  270.42    9.54
  -2   0 -10  235.42    9.48
  -2   0 -10  254.07   14.49
  -2   0 -10  249.33    9.41
  -2   0 -10  255.11   14.29
   2   0  10  271.84   12.82
  -2   0 -10  263.91    9.69
  -2   0 -10  236.48    9.25
  -2   0 -11    2.44    1.63
  -2   0 -11    2.68    1.72
  -2   0 -11    0.65    1.42
  -2   0 -11    4.84    2.85
  -2   0 -11    0.74    1.44
  -2   0 -11    1.04    1.41
  -2   0 -11   -0.21    1.27
  -2   0 -11    0.75    2.01
  -2   0 -11    0.76    2.68
  -2   0 -11    0.25    1.57
   2   0  11    1.59    2.34
  -2   0 -12  196.89    8.03
  -2   0 -12  185.22    7.77
  -2   0 -12  202.59    8.52
  -2   0 -12  174.95    8.37
  -2   0 -12  187.97   13.08
  -2   0 -12  180.02   12.75
  -2   0 -12  188.35    8.28
  -2   0 -12  192.61    8.53
  -2   0 -12  193.86    8.42
  -2   0 -12  197.04   13.68
  -2   0 -13    2.91    1.58
  -2   0 -13    0.83    1.46
  -2   0 -13   -0.87    2.83
  -2   0 -13    2.74    2.98
  -2   0 -13    0.86    2.93
  -2   0 -13    0.30    1.67
  -2   0 -13    0.29    1.57
  -2   0 -13    0.28    1.57
  -2   0 -13    1.96    1.65
  -2   0 -13    1.43    1.50
  -2   0 -14  145.80   11.46
  -2   0 -14  128.37   11.04
  -2   0 -14  127.74    6.73
  -2   0 -14  120.09    6.71
  -2   0 -14  140.45   11.75
  -2   0 -14  144.97    7.28
  -2   0 -15   -1.39    1.61
  -2   0 -15    1.10    1.75
  -2   0 -15    0.81    1.54
  -2   0 -15    1.80    1.50
  -2   0 -15   -0.25    1.50
  -2   0 -15    0.61    1.35
  -2   0 -15    2.04    1.58
  -2   0 -16  368.39   12.63
  -2   0 -16  368.30   12.28
  -2   0 -16  378.73   12.54
  -2   0 -16  378.53   12.76
  -2   0 -16  365.08   12.47
  -2   0 -16  358.91   12.65
  -2   0 -17    0.55    1.22
  -2   0 -17    0.18    1.27
  -2   0 -17   -0.19    1.19
  -2   0 -17    1.38    1.23
  -2   0 -17    0.17    1.25
  -2   0 -18  111.33    4.61
  -2   0 -18  113.70    4.66
  -2   0 -18  117.08    4.65
  -2   0 -18  115.21    4.73
  -2   0 -18  114.31    4.73
   2  -1 -19  128.44    4.71
   2   1 -19  123.52    4.65
   2  -1 -19  123.79    4.69
   2  -1 -19  122.96    4.69
   2   1 -19  117.37    4.63
   2  -1 -18   32.60    2.79
   2   1 -18   36.22    2.81
   2   1 -18   38.27    2.80
   2  -1 -18   35.85    2.78
   2  -1 -18   33.48    2.79
   2   1 -18   34.39    2.80
   2  -1 -18   35.88    2.85
   2   1 -18   33.36    2.65
   2  -1 -18   34.75    2.70
   2   1 -18   35.57    2.73
   2   1 -18   36.60    2.73
   2  -1 -18   31.99    2.56
   2  -1 -17  232.90    9.24
   2   1 -17  243.03    9.37
   2  -1 -17  239.91    9.18
   2   1 -17  228.30    9.05
   2  -1 -17  258.54    9.55
   2   1 -17  236.94    9.36
   2   1 -17  254.15    9.33
   2  -1 -17  253.89    9.43
   2  -1 -17  251.91    9.12
   2   1 -17  237.13    9.15
   2   1 -17  257.49    9.33
   2  -1 -17  243.53    9.18
   2   1 -16   74.89    4.92
   2  -1 -16   76.41    4.95
   2   1 -16   65.43    4.36
   2   1 -16   77.92    4.92
   2  -1 -16   74.86    4.78
   2   1 -16   57.22    4.51
   2  -1 -16   66.73    4.71
   2  -1 -16   69.67    4.67
   2   1 -16   74.67    4.80
   2  -1 -16   65.64    4.53
   2   1 -16   70.44    4.73
   2  -1 -16   80.47    5.03
   2   1 -16   76.04    4.86
   2  -1 -15  157.45    7.67
   2   1 -15  152.49    7.61
   2   1 -15  148.70   12.38
   2  -1 -15  155.84   12.33
   2   1 -15  157.40    7.74
   2  -1 -15  148.45    7.54
   2  -1 -15  147.09    6.81
   2  -1 -15  143.90   11.70
   2  -1 -15  146.05    6.86
   2   1 -15  146.91   11.94
   2   1 -14  202.59    8.93
   2  -1 -14  197.77    8.85
   2   1 -14  190.54    8.63
   2  -1 -14  212.16    8.99
   2   1 -14  205.61    9.06
   2  -1 -14  194.31    8.85
   2  -1 -14  198.70    9.06
   2   1 -14  193.72    8.83
   2  -1 -14  197.41   14.45
   2   1 -14  199.15   14.22
   2   1 -14  218.65   14.48
   2  -1 -14  221.74   14.57
   2  -1 -13   61.61    4.42
   2   1 -13   72.49    5.02
   2  -1 -13   77.47    5.09
   2   1 -13   63.98    4.71
   2  -1 -13   64.75    4.79
   2  -1 -13   70.89    8.14
   2   1 -13   72.41    8.16
   2   1 -13   65.11    7.89
   2  -1 -13   66.86    8.10
   2   1 -13   66.48    4.77
   2  -1 -13   72.27    5.01
   2  -1 -13   68.11    4.77
   2   1 -13   69.86    4.82
   2   1 -13   71.68    4.78
   2  -1 -13   71.95    4.76
   2   1 -13   69.13    5.00
   2  -1 -13   62.82    4.75
   2  -1 -13   70.21    4.67
   2   1 -13   66.02    4.50
   2  -1 -12    4.40    1.94
   2   1 -12    5.26    1.94
   2   1 -12    2.07    1.68
   2  -1 -12    5.07    1.98
   2   1 -12    0.90    1.61
   2  -1 -12    0.69    1.54
   2   1 -12    1.61    1.54
   2  -1 -12    3.49    1.73
   2   1 -12    0.46    1.59
   2  -1 -12    4.01    2.72
   2   1 -12   -0.80    2.72
   2  -1 -12    2.36    1.48
   2   1 -12    2.88    1.67
   2  -1 -12    3.12    1.59
   2   1 -12    1.81    1.44
   2   1 -12   -2.30    2.71
   2  -1 -12    4.62    2.71
   2   1 -12    3.27    1.63
   2  -1 -12    2.52    1.68
   2  -1 -12    1.24    1.54
   2   1 -12    5.70    1.90
   2   1 -11   65.43    4.20
   2   1 -11   55.24    6.62
   2  -1 -11   60.97    6.99
   2  -1 -11   64.97    4.05
   2   1 -11   63.04    3.80
   2   1 -11   59.63    3.93
   2  -1 -11   61.87    3.95
   2  -1 -11   70.10    4.44
   2   1 -11   56.49    4.14
   2  -1 -11   64.53    4.21
   2   1 -11   59.86    4.07
   2  -1 -11   61.22    6.84
   2   1 -11   71.42    7.18
   2  -1 -11   69.58    4.11
   2   1 -11   69.21    4.18
   2  -1 -11   65.80    4.38
   2   1 -11   59.27    4.17
   2  -1 -11   55.70    3.96
   2   1 -11   58.98    4.05
   2  -1 -11   58.79    4.19
   2   1 -11   62.65    4.33
   2  -1 -11   61.20    4.13
   2   1 -11   64.39    4.25
   2  -1 -10  551.17   15.93
   2  -1 -10  566.34   16.82
   2   1 -10  564.11   16.68
   2   1 -10  586.46   16.95
   2  -1 -10  575.20   16.97
   2   1 -10  558.13   22.48
   2  -1 -10  529.02   22.12
   2  -1 -10  526.90   16.24
   2   1 -10  557.35   16.32
   2   1 -10  550.32   16.29
   2  -1 -10  549.39   16.35
   2   1 -10  565.50   16.89
   2  -1 -10  566.01   16.82
   2  -1 -10  546.11   16.74
   2   1 -10  557.27   16.80
   2  -1 -10  559.42   16.30
   2   1 -10  559.68   16.46
   2   1 -10  549.77   22.10
   2  -1 -10  547.59   22.09
   2  -1 -10  549.47   16.60
   2   1 -10  573.13   16.74
   2  -1 -10  565.52   16.67
   2   1 -10  546.53   16.57
   2  -1 -10  581.58   17.01
   2   1 -10  548.06   16.82
   2  -1  -9  118.86    5.23
   2   1  -9  114.37    5.18
   2   1  -9  115.30    5.16
   2  -1  -9  111.40    8.07
   2   1  -9  109.17    8.00
   2   1  -9  111.12    5.19
   2  -1  -9  118.78    5.34
   2  -1  -9  108.90    4.74
   2   1  -9  117.39    5.34
   2  -1  -9  121.74    5.42
   2  -1  -9  118.59    5.23
   2   1  -9  120.86    5.28
  -2   1   9  117.19    6.75
  -2  -1   9  113.25    6.85
  -2   1   9  111.03    6.84
   2  -1  -9  109.43    7.98
   2   1  -9  118.08    5.19
   2  -1  -9  116.93    5.19
   2   1  -9  120.64    5.04
   2  -1  -9  102.49    4.86
   2  -1  -9  112.50    4.96
   2   1  -9  115.04    4.98
   2   1  -9  116.24    5.30
   2  -1  -9  109.15    5.25
   2  -1  -9  116.22    5.30
   2   1  -9  112.38    5.17
   2   1  -9  111.76    5.27
   2  -1  -9  116.61    5.33
   2   1  -9  116.94    5.07
   2  -1  -9  114.40    4.95
   2   1  -9  123.47    8.51
   2  -1  -9  128.28    8.62
  -2  -1   8  448.87   13.90
  -2   1   8  428.91   14.91
   2  -1  -8  423.57   12.85
   2   1  -8  429.18   12.86
   2   1  -8  423.00   12.84
   2  -1  -8  425.99   12.95
   2   1  -8  434.36   12.92
   2  -1  -8  432.34   12.88
   2   1  -8  430.63   12.96
   2  -1  -8  454.41   13.09
   2   1  -8  416.43   12.47
   2   1  -8  428.83   12.46
   2  -1  -8  438.47   12.57
   2   1  -8  429.01   12.76
   2  -1  -8  432.42   12.78
   2  -1  -8  423.24   12.90
   2   1  -8  442.66   13.00
   2  -1  -8  424.59   12.48
   2   1  -8  425.39   12.61
   2  -1  -8  423.93   12.90
   2   1  -8  432.05   12.84
   2  -1  -8  441.63   12.86
   2   1  -8  417.80   12.74
   2   1  -8  438.80   12.74
   2  -1  -8  438.87   12.87
   2   1  -8  436.18   12.86
  -2  -1   8  452.47   15.56
  -2   1   8  449.14   14.50
  -2  -1   8  429.28   14.01
  -2   1   8  443.62   14.37
  -2   1   8  431.69   15.49
   2   1  -7  136.62    5.06
   2   1  -7  129.26    5.19
   2  -1  -7  134.90    5.24
   2  -1  -7  141.78    7.85
   2   1  -7  139.40    7.86
  -2   1   7  136.49    7.09
  -2   1   7  135.49    6.38
  -2   1   7  136.96    6.38
   2   1  -7  132.75    5.18
   2  -1  -7  126.20    5.07
   2  -1  -7  136.55    5.22
   2   1  -7  134.78    5.22
   2   1  -7  131.81    7.73
   2  -1  -7  133.34    7.75
   2  -1  -7  125.88    7.65
   2   1  -7  135.91    7.84
   2  -1  -7  144.14    7.93
   2   1  -7  133.31    7.75
   2  -1  -7  128.14    7.51
   2   1  -7  121.79    7.33
  -2  -1   7  130.57    5.75
  -2   1   6  406.38   13.18
  -2   1   6  412.73   13.90
   2   1  -6  402.59   14.52
   2  -1  -6  403.56   14.56
   2  -1  -6  406.46   14.41
   2   1  -6  384.18   14.33
   2  -1  -6  376.82   14.21
   2   1  -6  406.55   14.35
   2  -1  -6  390.70   14.24
   2   1  -6  401.29   14.46
   2  -1  -6  415.58   14.53
   2   1  -5  205.63    8.80
   2  -1  -5  211.17    8.87
   2  -1  -5  217.58    8.89
   2   1  -5  211.92    8.82
   2  -1  -5  203.47    8.59
   2   1  -5  218.20    8.80
   2   1  -5  206.36    8.74
   2  -1  -5  209.89    8.77
   2   1  -4  780.89   22.26
   2  -1  -4  805.16   22.37
   2   1  -4  788.73   22.27
   2  -1  -4  794.59   22.29
   2   1  -4  773.64   22.07
   2  -1  -4  729.13   21.90
   2   1  -4  783.34   22.17
   2  -1  -4  773.98   22.18
   2  -1  -3   39.11    2.97
   2   1  -3   36.11    2.87
   2   1  -3   38.54    2.95
   2  -1  -3   38.99    2.95
   2   1  -3   39.88    2.99
   2  -1  -3   37.93    2.91
   2  -1  -3   37.56    2.91
   2   1  -3   44.24    3.15
   2   1  -2 2116.48   53.29
   2  -1  -2 2303.24   54.95
   2   1  -2 2231.96   54.87
   2   1  -2 2192.16   54.71
   2  -1  -2 2150.60   54.65
   2  -1  -2 2205.03   54.79
   2   1  -2 2245.03   54.83
   2   1  -2 2228.98   54.86
   2  -1  -2 2267.52   54.90
   2  -1  -1 1193.08   31.00
   2   1  -1 1197.04   31.03
   2   1  -1 1234.39   31.16
   2  -1  -1 1219.55   31.15
   2  -1  -1 1187.72   31.00
   2   1  -1 1237.66   31.08
   2   1  -1 1256.17   31.25
   2  -1  -1 1194.61   31.12
   2  -1  -1 1184.74   31.05
   2   1  -1 1236.51   31.15
   2   1   0  122.74    4.80
   2   1   0  121.90    4.83
   2  -1   0  108.21    4.68
   2   1   0  118.96    4.89
   2  -1   0  123.56    4.95
   2  -1   0  121.06    4.90
   2   1   0  115.20    4.83
  -2   1  -1 2112.24   51.78
   2  -1   1 2163.10   53.03
   2   1   1 2105.97   53.03
  -2   1  -2 2177.14   52.58
   2  -1   2 2140.96   54.67
   2   1   2 2233.44   54.96
  -2   1  -3  166.45    5.23
   2  -1   3  179.44    7.10
   2   1   3  171.30    7.18
   2  -1   4   33.45    3.11
   2   1   4   36.47    3.29
   2   1   4   38.43    2.03
   2  -1   4   36.54    2.07
   2  -1   5  379.08   12.95
   2   1   5  371.76   13.14
   2  -1   5  368.21   10.29
   2   1   5  356.41   10.10
   2  -1   6   43.92    4.01
   2   1   6   41.73    4.01
   2  -1   6   40.10    2.41
   2   1   6   38.62    2.22
  -2   1  -7   30.93    4.21
  -2  -1  -7   31.43    4.38
  -2   1  -7   35.20    2.66
  -2  -1  -7   39.00    2.80
  -2   1  -7   29.88    2.32
  -2  -1  -7   30.05    2.37
  -2  -1  -7   37.85    4.50
  -2   1  -7   28.99    4.07
   2  -1   7   35.12    3.86
   2   1   7   36.19    4.10
  -2  -1  -7   31.54    2.50
  -2  -1  -7   44.52    4.80
  -2   1  -7   32.37    4.07
  -2   1  -7   33.03    2.59
   2  -1   7   31.37    2.24
   2   1   7   32.56    2.14
  -2  -1  -8  193.93    7.34
  -2   1  -8  193.80    7.30
  -2  -1  -8  194.70    7.19
  -2   1  -8  185.15    6.93
   2  -1   8  207.11    9.84
   2   1   8  190.42    9.91
  -2  -1  -8  190.53    7.18
  -2   1  -8  193.33    7.20
   2  -1   8  190.28    6.63
   2   1   8  185.06    6.42
  -2   1  -9   43.56    3.11
  -2  -1  -9   52.19    3.45
   2   1   9   48.02    2.79
   2  -1   9   47.88    2.95
  -2  -1  -9   57.64    5.95
  -2   1  -9   46.82    5.49
  -2   1  -9   49.32    3.43
  -2  -1  -9   47.85    3.47
  -2   1  -9   41.96    5.26
  -2  -1  -9   45.83    5.41
  -2  -1  -9   45.81    3.33
  -2   1  -9   48.39    3.39
  -2   1  -9   56.57    6.27
  -2  -1  -9   46.46    5.74
  -2   1 -10    2.68    2.52
  -2  -1 -10    6.72    2.84
  -2   1 -10    2.91    1.60
  -2  -1 -10    3.65    1.72
   2  -1  10    3.87    1.26
  -2  -1 -10    4.60    1.63
  -2   1 -10    5.02    1.62
  -2   1 -10    4.72    1.45
  -2  -1 -10    2.65    1.54
  -2  -1 -10    8.67    3.12
  -2   1 -10    4.33    2.89
  -2   1 -10    5.55    1.70
  -2  -1 -10    2.45    1.52
  -2   1 -10    4.89    1.63
  -2  -1 -10    3.04    1.51
   2  -1  10    4.67    2.25
   2   1  10    6.27    2.31
  -2   1 -10    5.27    1.65
  -2  -1 -10    5.75    1.58
  -2   1 -10    4.05    2.38
  -2  -1 -10    4.08    2.40
  -2  -1 -10    5.00    1.42
  -2  -1 -11  258.89    9.48
  -2  -1 -11  235.60   14.53
  -2   1 -11  265.30   15.18
  -2   1 -11  253.55    9.81
  -2  -1 -11  263.34    9.94
  -2  -1 -11  239.14    9.98
  -2   1 -11  262.04   10.26
  -2  -1 -11  255.92   15.36
  -2   1 -11  255.55   15.32
  -2  -1 -11  259.25    9.28
  -2   1 -11  262.92    9.98
  -2  -1 -11  272.17   10.11
  -2   1 -11  267.81    9.59
  -2   1 -11  238.21   14.65
  -2  -1 -11  257.29   14.95
  -2   1 -11  247.60    9.95
  -2  -1 -11  252.60   10.01
   2   1  11  265.82   13.45
  -2  -1 -11  269.16   10.05
  -2   1 -11  259.51    9.95
  -2   1 -12   44.20    6.47
  -2   1 -12   60.89    4.19
  -2   1 -12   53.17    4.32
  -2  -1 -12   63.77    4.60
  -2  -1 -12   64.14    7.52
  -2  -1 -12   63.93    7.78
  -2   1 -12   62.09    7.55
  -2   1 -12   62.27    4.37
  -2  -1 -12   53.90    4.16
  -2   1 -12   59.71    4.08
  -2   1 -12   55.53    4.25
  -2  -1 -12   54.98    4.20
  -2  -1 -12   59.43    3.88
  -2   1 -12   63.36    7.45
  -2  -1 -12   61.27    7.29
  -2  -1 -12   60.88    4.07
  -2  -1 -12   62.67    4.59
  -2   1 -12   54.02    4.31
  -2   1 -12   61.36    4.34
  -2  -1 -12   64.71    4.57
  -2  -1 -13   90.76    5.68
  -2   1 -13   78.07    5.37
  -2  -1 -13   79.46    4.73
  -2   1 -13   93.31    5.57
  -2  -1 -13   89.81    5.49
  -2   1 -13   89.08    5.08
  -2   1 -13   90.42    5.21
  -2  -1 -13   91.20    5.11
  -2   1 -13   79.60    5.27
  -2  -1 -13   97.65    5.62
  -2   1 -13   93.15    5.56
  -2  -1 -13   94.10    5.59
  -2  -1 -13   89.61    9.28
  -2   1 -13   94.36    9.45
  -2   1 -13   81.13    8.93
  -2  -1 -13   97.64    9.80
  -2  -1 -13   88.46    5.61
  -2   1 -13   84.95    5.51
  -2  -1 -13   92.77    9.30
  -2   1 -13   87.87    9.03
  -2   1 -14  107.19    9.97
  -2  -1 -14  101.71    9.75
  -2   1 -14  104.99    9.93
  -2  -1 -14  124.30   10.60
  -2  -1 -14  110.76    6.37
  -2   1 -14  117.87    6.56
  -2  -1 -14  103.37    6.19
  -2   1 -14  108.57    6.27
  -2   1 -14  119.17    6.27
  -2  -1 -14   99.24    5.87
  -2  -1 -14  107.56   10.12
  -2   1 -14  107.49   10.36
  -2   1 -15   18.43    2.60
  -2  -1 -15   19.31    2.59
  -2  -1 -15   18.93    2.63
  -2   1 -15   16.75    2.49
  -2   1 -15   19.96    2.73
  -2  -1 -15   16.96    2.55
  -2  -1 -15   18.00    2.65
  -2   1 -15   18.49    2.67
  -2   1 -15   13.99    2.19
  -2   1 -15   21.04    2.78
  -2  -1 -15   18.73    2.69
  -2   1 -15   16.83    2.65
  -2  -1 -15   18.20    2.66
  -2  -1 -16   21.21    2.67
  -2   1 -16   19.35    2.56
  -2   1 -16   16.57    2.42
  -2   1 -16   23.98    2.63
  -2  -1 -16   20.98    2.52
  -2  -1 -16   30.89    2.97
  -2   1 -16   16.90    2.45
  -2  -1 -16   20.94    2.60
  -2  -1 -16   21.90    2.70
  -2   1 -16   17.01    2.49
  -2  -1 -16   18.97    2.43
  -2   1 -16   22.77    2.60
  -2   1 -17   62.61    3.84
  -2  -1 -17   66.82    3.94
  -2  -1 -17   63.50    3.67
  -2   1 -17   59.25    3.74
  -2  -1 -17   71.83    4.07
  -2   1 -17   64.36    3.87
  -2  -1 -17   69.30    3.99
  -2   1 -17   60.90    3.73
  -2  -1 -17   69.26    3.89
  -2   1 -17   66.05    3.83
  -2  -1 -17   64.38    3.80
  -2   1 -18    4.00    1.12
  -2  -1 -18    4.00    1.16
  -2   1 -18    2.38    1.08
  -2  -1 -18    3.34    1.10
  -2   1 -18    4.29    1.18
  -2  -1 -18    2.01    1.16
  -2   1 -18    2.54    1.16
  -2  -1 -18    2.65    1.12
  -2   1 -18    3.04    1.08
  -2  -1 -18    3.07    1.10
   2   2 -19    2.62    0.90
   2  -2 -19    2.54    1.00
   2   2 -19    3.90    1.07
   2  -2 -19    2.90    1.03
   2  -2 -19    3.62    1.00
   2   2 -18    8.63    1.67
   2  -2 -18    9.65    1.70
   2   2 -18   12.59    1.82
   2  -2 -18   10.80    1.79
   2  -2 -18   11.06    1.63
   2   2 -18   10.19    1.73
   2   2 -18   11.32    1.82
   2  -2 -18    9.18    1.68
   2  -2 -18    7.21    1.67
   2   2 -18    8.24    1.72
   2  -2 -18   10.88    1.82
   2   2 -18   10.08    1.66
   2   2 -17  149.76    6.71
   2  -2 -17  161.22    6.91
   2  -2 -17  157.35    6.97
   2   2 -17  157.63    6.97
   2   2 -17  155.07    6.44
   2  -2 -17  141.63    6.71
   2   2 -17  166.56    7.00
   2   2 -17  156.16    6.88
   2  -2 -17  161.89    6.75
   2   2 -17  154.32    6.75
   2  -2 -17  165.07    7.15
   2  -2 -17  159.47    7.08
   2   2 -17  165.90    7.17
   2  -2 -16   38.60    3.52
   2   2 -16   37.85    3.50
   2  -2 -16   33.04    3.35
   2   2 -16   30.73    3.21
   2   2 -16   33.90    3.48
   2  -2 -16   29.22    3.35
   2   2 -16   36.64    3.47
   2  -2 -16   38.27    3.58
   2  -2 -16   36.91    3.49
   2   2 -16   40.06    3.65
   2   2 -16   39.90    3.40
   2  -2 -16   34.98    3.39
   2   2 -16   38.96    3.65
   2  -2 -15  164.91    7.41
   2   2 -15  169.09    7.94
   2  -2 -15  171.07    8.00
   2  -2 -15  148.32    6.94
   2   2 -15  148.62   11.96
   2  -2 -15  158.76   12.10
   2   2 -15  172.12    8.04
   2  -2 -15  173.12    8.05
   2   2 -15  147.99   12.23
   2  -2 -15  155.09   12.29
   2   2 -14   51.93    7.41
   2  -2 -14   45.69    7.22
   2   2 -14   51.83    4.20
   2  -2 -14   57.43    4.44
   2   2 -14   54.54    4.31
   2  -2 -14   49.21    4.24
   2  -2 -14   51.26    4.25
   2   2 -14   41.89    4.03
   2  -2 -14   46.55    7.09
   2   2 -14   53.17    7.24
   2   2 -14   52.18    4.29
   2  -2 -14   50.68    4.32
   2  -2 -14   58.24    4.07
   2   2 -13  137.06    7.00
   2  -2 -13  127.06    6.84
   2   2 -13  142.51    7.03
   2  -2 -13  130.76    6.98
   2  -2 -13  132.60    6.88
   2   2 -13  119.39    6.62
   2   2 -13  125.24    6.37
   2  -2 -13  151.48   11.92
   2   2 -13  121.99   10.90
   2  -2 -13  136.48    6.64
   2   2 -13  134.23   10.93
   2  -2 -13  123.18   10.69
   2   2 -13  125.32    6.79
   2  -2 -13  132.14    6.84
   2  -2 -13  129.19    6.67
   2   2 -13  140.15    6.89
   2   2 -13  134.70    6.79
   2  -2 -13  133.73    6.81
   2  -2 -12  381.73   19.33
   2   2 -12  385.55   19.39
   2   2 -12  392.21   13.76
   2  -2 -12  395.08   13.78
   2  -2 -12  398.69   13.86
   2   2 -12  393.46   13.60
   2   2 -12  400.95   13.42
   2  -2 -12  384.97   13.63
   2   2 -12  390.27   13.66
   2   2 -12  412.28   13.31
   2  -2 -12  426.88   20.39
   2   2 -12  388.30   19.75
   2  -2 -12  378.93   13.17
   2  -2 -12  423.48   13.86
   2   2 -12  392.98   13.52
   2  -2 -12  413.48   13.81
   2   2 -12  418.31   13.95
   2   2 -12  383.93   13.40
   2  -2 -12  389.99   13.48
   2   2 -12  426.17   13.61
   2   2 -11  119.29    6.02
   2  -2 -11  119.96    5.99
   2  -2 -11  120.57    6.07
   2   2 -11  115.24    5.98
   2  -2 -11  127.26    6.25
   2   2 -11  117.51    5.93
   2   2 -11  124.45    5.89
   2  -2 -11  121.63    5.96
   2   2 -11  112.99    5.85
   2   2 -11  123.48    9.82
   2  -2 -11  112.00    9.42
   2   2 -11  117.10    5.77
   2  -2 -11  117.90    5.94
   2   2 -11  107.17    5.81
   2  -2 -11  112.15    5.37
   2  -2 -11  118.27    5.72
   2   2 -11  122.98    5.71
   2   2 -11  114.97    5.60
   2  -2 -11  116.48    5.74
   2  -2 -11  117.27    5.88
   2   2 -11  121.58    5.92
   2   2 -11  113.30    9.28
   2  -2 -11   97.18    8.77
   2  -2 -10  191.83    7.57
   2   2 -10  181.08    7.41
   2  -2 -10  186.34    6.94
   2   2 -10  185.86    7.31
   2  -2 -10  180.36    7.46
   2   2 -10  180.49    7.50
   2  -2 -10  190.02    7.60
   2   2 -10  179.71    7.30
   2   2 -10  187.51    7.40
   2  -2 -10  185.03    7.38
   2  -2 -10  178.28    7.50
   2   2 -10  183.15    7.43
   2   2 -10  171.31   11.17
   2  -2 -10  177.96   11.32
   2  -2 -10  177.18    6.92
   2   2 -10  191.61    7.35
   2  -2 -10  190.11   11.37
   2   2 -10  181.07   11.15
   2  -2 -10  184.92    7.34
   2   2 -10  190.91    7.41
   2  -2 -10  187.09    7.49
   2   2 -10  184.39    7.59
   2   2 -10  186.71    7.11
   2  -2 -10  171.60    7.08
   2  -2 -10  171.03    7.10
   2   2 -10  174.88    7.02
   2   2  -9   25.58    2.49
   2   2  -9   26.71    2.47
   2  -2  -9   29.65    2.52
  -2   2   9   27.15    3.54
   2   2  -9   30.19    2.64
   2  -2  -9   28.51    2.51
   2  -2  -9   28.14    2.39
   2  -2  -9   28.60    4.10
   2   2  -9   30.05    4.25
  -2  -2   9   28.79    3.55
   2   2  -9   26.13    2.48
   2  -2  -9   29.90    2.69
   2   2  -9   30.38    2.43
   2  -2  -9   26.87    2.45
   2  -2  -9   27.64    2.41
   2   2  -9   30.62    2.47
   2   2  -9   26.07    2.48
   2  -2  -9   35.25    2.82
   2  -2  -9   24.50    2.53
   2   2  -9   33.58    2.80
   2  -2  -9   26.72    2.36
   2   2  -9   27.51    2.45
   2   2  -9   31.49    4.42
   2  -2  -9   29.31    4.33
   2   2  -9   32.27    2.62
   2  -2  -9   29.27    2.55
   2   2  -9   27.99    2.55
   2  -2  -9   26.50    2.55
   2  -2  -9   29.75    2.60
   2   2  -9   29.68    2.52
   2   2  -8    3.47    1.38
   2  -2  -8    3.32    1.30
  -2   2   8    4.33    1.59
  -2   2   8    1.04    1.69
  -2   2   8    4.59    1.95
   2   2  -8    5.65    1.34
   2  -2  -8    1.68    1.22
   2   2  -8    4.40    1.41
   2  -2  -8    4.71    1.32
   2   2  -8    4.04    1.40
   2  -2  -8    1.89    1.20
   2   2  -8    3.71    1.29
   2  -2  -8    0.74    1.17
   2   2  -8    3.09    1.35
   2  -2  -8    1.10    1.35
   2  -2  -8    0.96    1.28
   2   2  -8    1.49    1.33
   2  -2  -8    2.30    1.23
   2   2  -8    2.92    1.23
   2   2  -8    3.42    1.37
   2  -2  -8    2.96    1.31
   2  -2  -8    2.65    1.23
   2   2  -8    1.76    1.26
   2   2  -8    2.64    1.20
   2  -2  -8    2.53    1.20
   2   2  -8    1.74    1.35
   2  -2  -8    3.38    1.39
   2  -2  -7  283.88    9.06
   2   2  -7  306.00    9.19
   2   2  -7  304.01   12.67
   2  -2  -7  295.57   12.55
   2   2  -7  295.53    9.30
   2  -2  -7  300.83    9.31
   2  -2  -7  318.27   12.71
   2   2  -7  307.53    9.31
   2  -2  -7  295.54    9.23
   2  -2  -7  276.45   12.16
   2   2  -7  298.63   12.48
   2   2  -7  271.29   12.20
   2  -2  -7  333.86   13.09
   2   2  -7  299.74   12.47
   2  -2  -7  299.34   12.49
  -2  -2   7  283.95    9.27
  -2   2   7  309.53   11.86
  -2   2   7  297.86   11.12
  -2   2   7  287.02   10.86
   2   2  -7  303.19    9.28
   2  -2  -7  292.07    9.22
  -2   2   6    1.95    1.49
  -2   2   6    1.12    1.42
  -2  -2   6    3.00    0.99
  -2   2   6    1.18    1.24
   2  -2  -6    0.64    1.56
   2   2  -6    4.79    2.02
   2   2  -6    4.53    1.96
   2  -2  -6    3.23    1.77
   2   2  -6    1.55    1.70
   2  -2  -6    2.78    1.77
   2   2  -6   -0.63    1.60
   2  -2  -6    1.57    1.62
   2  -2  -5 1274.93   34.95
   2   2  -5 1259.72   34.93
   2   2  -5 1294.05   35.18
   2  -2  -5 1268.95   35.07
  -2   2   5 1303.67   34.39
  -2   2   5 1266.93   34.84
   2  -2  -5 1270.50   35.01
   2   2  -5 1296.49   35.12
   2   2  -5 1315.89   35.29
   2  -2  -5 1294.10   35.22
   2   2  -4  262.90    9.19
   2  -2  -4  233.90    8.93
   2   2  -4  236.41    9.01
   2  -2  -4  256.33    9.22
  -2   2   4  232.60    8.79
   2  -2  -4  226.98    8.88
   2   2  -4  231.04    8.95
   2   2  -4  250.49    9.20
   2  -2  -4  248.18    9.16
   2   2  -3  233.64    8.33
   2  -2  -3  239.77    8.41
  -2   2   3  246.06    8.74
   2  -2  -3  229.44    8.36
   2   2  -3  241.26    8.49
   2   2  -3  242.32    8.51
   2  -2  -3  236.16    8.46
   2   2  -3  233.24    8.42
   2  -2  -3  232.30    8.40
   2   2  -2    3.01    1.33
   2  -2  -2    1.04    1.28
   2   2  -2    1.02    0.94
   2   2  -2    2.88    1.33
   2  -2  -2    3.73    1.35
   2   2  -2    2.94    1.36
   2  -2  -2    1.62    1.28
   2   2  -2    1.34    1.28
   2  -2  -2    3.28    1.32
  -2   2   2    4.88    1.58
   2  -2  -1  582.34   15.70
   2   2  -1  545.18   15.61
   2   2  -1  544.06   15.02
   2   2  -1  558.17   15.58
   2  -2  -1  557.07   15.55
   2   2  -1  566.45   15.54
   2  -2  -1  560.59   15.52
  -2   2   1  552.10   15.79
   2   2  -1  553.51   15.47
   2  -2  -1  560.84   15.50
   2  -2  -1  561.61   15.62
   2   2  -1  567.94   15.63
   2  -2   0 1466.79   37.35
   2   2   0 1481.21   37.34
   2  -2   0 1518.96   37.46
   2   2   0 1410.25   37.33
  -2   2   0 1502.68   37.19
   2   2   0 1474.91   37.25
   2  -2   0 1457.21   37.25
   2   2   0 1488.06   37.32
  -2   2  -1   50.42    2.78
  -2   2  -1   47.12    2.52
   2   2   1   46.58    3.10
  -2   2  -2  348.11   10.06
   2   2   2  344.31   11.32
  -2   2  -3 2139.99   52.11
   2  -2   3 2198.95   54.26
   2   2   3 2165.35   54.70
   2  -2   3 2108.77   51.91
   2  -2   4  507.38   15.68
   2   2   4  511.20   16.29
   2   2   4  497.59   13.23
   2  -2   4  509.88   13.50
   2  -2   5  921.54   25.91
   2   2   5  886.17   26.50
   2  -2   5  907.38   23.24
   2   2   5  905.95   22.92
  -2   2  -6   24.49    3.37
   2  -2   6   28.47    2.06
   2   2   6   22.70    1.76
  -2   2  -6   22.13    1.96
  -2  -2  -6   25.30    2.10
   2   2   6   26.06    3.36
   2  -2   6   27.42    3.09
  -2  -2  -7  519.77   14.81
  -2   2  -7  532.54   14.86
  -2  -2  -7  514.53   18.86
  -2   2  -7  511.76   18.80
  -2   2  -7  515.49   14.67
  -2   2  -7  504.47   18.79
  -2  -2  -7  539.79   19.14
  -2  -2  -7  505.34   14.66
  -2  -2  -7  488.36   19.10
  -2   2  -7  473.58   18.90
   2  -2   7  533.28   14.37
   2   2   7  493.68   13.84
  -2   2  -7  482.90   14.35
  -2  -2  -7  500.12   14.55
   2  -2   7  520.77   17.39
   2   2   7  532.54   18.43
  -2   2  -8  456.63   14.47
  -2  -2  -8  472.77   14.59
   2  -2   8  503.58   14.11
   2   2   8  480.35   13.55
  -2   2  -8  480.62   19.58
  -2  -2  -8  501.26   14.62
  -2   2  -8  501.72   14.56
  -2   2  -8  482.23   14.31
  -2  -2  -8  506.80   14.57
   2  -2   8  509.43   17.48
   2  -2   9   96.95    4.48
  -2  -2  -9   97.14    4.43
  -2  -2  -9   89.12    7.91
  -2   2  -9   94.68    8.12
  -2   2  -9  100.51    5.01
  -2  -2  -9  105.32    8.29
  -2   2  -9   95.04    7.88
  -2  -2  -9  102.31    5.04
  -2   2  -9   94.20    4.87
  -2  -2  -9   97.51    4.98
  -2   2  -9  101.46    4.88
  -2  -2  -9   98.84    4.96
  -2  -2  -9  101.79    5.14
  -2   2  -9   91.93    4.93
   2   2   9  112.63    7.81
  -2   2  -9   99.47    7.95
  -2  -2  -9   92.16    7.72
  -2  -2  -9   98.55    4.64
  -2  -2 -10   20.23    4.01
  -2   2 -10   22.72    4.35
  -2   2 -10   20.94    4.29
  -2  -2 -10   18.79    4.29
  -2  -2 -10   21.50    2.33
   2  -2  10   24.61    2.32
  -2   2 -10   20.61    2.49
  -2   2 -10   28.28    4.78
  -2  -2 -10   28.66    4.72
  -2   2 -10   22.97    2.45
  -2  -2 -10   25.89    2.75
   2   2  10   24.81    3.86
  -2   2 -10   24.83    2.65
  -2  -2 -10   25.07    2.69
  -2  -2 -10   24.40    2.39
  -2   2 -10   20.23    2.57
  -2  -2 -10   25.74    2.75
  -2  -2 -10   23.85    2.72
  -2   2 -10   25.01    2.77
  -2  -2 -10   29.11    2.85
  -2   2 -11    8.10    1.98
  -2  -2 -11    8.12    1.97
  -2  -2 -11   -0.76    2.58
  -2   2 -11   10.49    3.24
  -2   2 -11   10.47    3.80
  -2  -2 -11    6.46    3.32
  -2   2 -11    8.89    1.85
  -2  -2 -11   11.21    2.11
  -2  -2 -11    7.56    1.96
  -2   2 -11    8.04    1.85
  -2   2 -11    4.15    1.65
  -2  -2 -11    8.16    1.96
  -2   2 -11   10.24    2.01
   2   2  11    4.16    2.51
  -2  -2 -11    6.04    1.67
  -2   2 -11    8.29    3.26
  -2  -2 -11    4.58    2.50
  -2   2 -11    6.59    1.88
  -2  -2 -11    7.91    1.94
  -2   2 -11    6.91    1.79
  -2  -2 -11    6.50    1.72
  -2   2 -12    1.17    1.58
  -2  -2 -12    2.63    1.70
  -2   2 -12   -0.82    2.88
  -2  -2 -12    4.12    3.38
  -2   2 -12    1.99    1.75
  -2   2 -12    7.85    3.68
  -2  -2 -12    4.37    2.73
  -2   2 -12    0.80    1.45
  -2  -2 -12    6.47    1.95
  -2  -2 -12    1.66    3.02
  -2   2 -12    0.82    2.31
  -2   2 -12    3.43    1.71
  -2  -2 -12    0.53    1.53
  -2   2 -12    4.20    1.75
  -2  -2 -12    1.13    1.53
  -2  -2 -12    1.61    1.77
  -2   2 -12    1.58    1.69
   2   2  12    2.47    2.26
  -2   2 -12    2.85    1.65
  -2   2 -13   74.35    8.45
  -2  -2 -13   66.27    8.06
  -2  -2 -13   69.19    8.08
  -2   2 -13   72.62    8.30
  -2   2 -13   63.01    4.77
  -2  -2 -13   59.77    4.80
  -2  -2 -13   75.76    5.00
  -2   2 -13   70.15    4.81
  -2   2 -13   69.99    4.65
  -2   2 -13   77.55    8.32
  -2  -2 -13   75.56    8.38
  -2   2 -13   74.59    4.91
  -2  -2 -13   67.67    4.81
  -2   2 -13   66.23    4.44
  -2   2 -13   72.21    4.89
  -2  -2 -13   79.50    5.07
  -2   2 -13   68.67    4.88
  -2  -2 -13   76.08    5.07
  -2   2 -14   87.30    9.11
  -2  -2 -14   83.23    8.96
  -2   2 -14  101.21    9.89
  -2  -2 -14   94.06    9.41
  -2  -2 -14  102.16    9.73
  -2   2 -14   96.29    9.29
  -2   2 -14   90.54    5.72
  -2  -2 -14   91.58    5.68
  -2  -2 -14   93.25    5.81
  -2   2 -14  103.86    6.06
  -2  -2 -14  107.43    5.98
  -2   2 -14   94.18    5.66
  -2   2 -15  163.78    7.50
  -2   2 -15  157.39    7.11
  -2  -2 -15  169.98    7.82
  -2   2 -15  154.04    7.46
  -2   2 -15  168.26    7.75
  -2  -2 -15  169.47    7.75
  -2   2 -15  164.84    7.51
  -2  -2 -15  164.74    7.53
  -2   2 -15  163.03    7.51
  -2  -2 -15  166.59    7.57
  -2   2 -15  152.68    6.89
  -2   2 -15  159.02    7.62
  -2  -2 -15  176.47    7.90
  -2  -2 -16  200.23    8.30
  -2   2 -16  216.56    8.45
  -2  -2 -16  214.28    8.61
  -2   2 -16  210.10    8.51
  -2   2 -16  203.90    8.55
  -2  -2 -16  214.91    8.65
  -2  -2 -16  208.70    8.38
  -2   2 -16  218.99    8.46
  -2   2 -16  218.94    8.52
  -2  -2 -16  208.80    8.39
  -2   2 -16  219.12    8.01
  -2   2 -16  217.17    8.60
  -2  -2 -16  215.19    8.69
  -2   2 -17   72.36    4.04
  -2  -2 -17   76.10    4.13
  -2  -2 -17   67.95    3.97
  -2   2 -17   69.05    4.02
  -2  -2 -17   74.52    4.02
  -2   2 -17   71.05    3.90
  -2   2 -17   73.12    4.03
  -2  -2 -17   69.70    4.06
  -2  -2 -17   68.54    3.87
  -2  -2 -17   65.42    3.88
  -2   2 -17   73.57    4.02
  -2  -2 -18   57.90    3.00
  -2   2 -18   55.44    2.97
  -2   2 -18   56.17    2.94
  -2  -2 -18   48.70    2.85
  -2   2 -18   63.91    3.09
  -2  -2 -18   62.33    3.20
  -2   2 -18   56.09    3.05
  -2  -2 -18   51.08    3.00
  -2  -2 -18   53.99    2.98
  -2   2 -18   56.00    3.06
   2  -3 -19    1.00    0.96
   2   3 -19    2.66    0.96
   2  -3 -18  134.62    5.62
   2   3 -18  138.36    5.59
   2   3 -18  150.16    5.82
   2  -3 -18  134.31    5.19
   2   3 -18  131.21    5.56
   2  -3 -18  130.81    5.57
   2   3 -18  135.97    5.69
   2  -3 -18  135.73    5.70
   2  -3 -18  142.59    5.89
   2  -3 -18  149.96    5.85
   2   3 -18  129.38    5.62
   2   3 -17    9.32    1.88
   2  -3 -17   10.82    2.04
   2   3 -17   11.07    1.89
   2   3 -17    7.48    1.74
   2  -3 -17    8.79    1.85
   2   3 -17   10.33    1.92
   2  -3 -17   10.44    1.92
   2  -3 -17   13.06    2.08
   2   3 -17   10.98    1.98
   2  -3 -17    8.77    1.85
   2   3 -17   11.33    2.04
   2   3 -17    8.41    1.92
   2  -3 -17   10.54    1.87
   2   3 -16   23.79    2.84
   2  -3 -16   20.79    2.97
   2   3 -16   22.88    2.84
   2  -3 -16   17.54    2.65
   2   3 -16   23.92    2.77
   2  -3 -16   25.84    2.99
   2   3 -16   23.74    2.88
   2  -3 -16   22.16    2.84
   2  -3 -16   28.33    3.07
   2   3 -16   19.26    2.76
   2   3 -16   20.34    2.68
   2   3 -16   17.17    2.54
   2  -3 -16   20.09    2.76
   2  -3 -15   49.04    6.74
   2   3 -15   44.51    6.59
   2   3 -15   31.74    3.16
   2  -3 -15   33.40    3.40
   2   3 -15   30.03    3.31
   2  -3 -15   32.70    3.42
   2   3 -15   41.97    3.76
   2   3 -15   31.33    3.33
   2   3 -15   33.63    3.50
   2  -3 -15   38.99    3.75
   2  -3 -15   32.12    3.45
   2  -3 -15   30.21    3.21
   2   3 -15   30.99    5.68
   2  -3 -15   25.84    5.62
   2   3 -14   72.04    4.91
   2  -3 -14   68.20    4.84
   2  -3 -14   78.51    8.78
   2   3 -14   78.78    8.82
   2  -3 -14   72.59    8.62
   2   3 -14   52.51    7.24
   2  -3 -14   68.46    4.79
   2   3 -14   71.87    4.81
   2  -3 -14   66.79    4.87
   2   3 -14   68.14    4.97
   2  -3 -14   71.96    5.07
   2   3 -14   65.81    4.72
   2  -3 -13   60.06    4.02
   2   3 -13   60.95    4.62
   2  -3 -13   59.94    4.51
   2  -3 -13   59.87    4.51
   2   3 -13   60.38    4.60
   2  -3 -13   63.84    4.69
   2   3 -13   59.48    4.61
   2   3 -13   47.70    6.99
   2  -3 -13   55.49    7.16
   2   3 -13   55.32    4.13
   2  -3 -13   54.79    4.18
   2   3 -13   65.37    4.58
   2  -3 -13   53.10    4.43
   2   3 -13   63.15    4.44
   2   3 -13   60.09    4.44
   2  -3 -13   56.57    4.34
   2   3 -13   56.74    7.64
   2  -3 -13   65.34    7.94
   2  -3 -13   56.23    4.34
   2   3 -13   57.95    4.39
   2  -3 -12  286.60   11.01
   2   3 -12  289.27   11.09
   2   3 -12  305.38   11.00
   2   3 -12  293.18   11.20
   2  -3 -12  302.48   11.21
   2  -3 -12  307.58   11.36
   2   3 -12  310.50   11.37
   2   3 -12  307.77   10.94
   2   3 -12  310.91   10.83
   2  -3 -12  282.60   10.37
   2   3 -12  293.92   10.63
   2  -3 -12  301.92   11.01
   2   3 -12  293.34   16.41
   2  -3 -12  287.52   16.28
   2   3 -12  289.75   10.94
   2  -3 -12  303.69   11.43
   2   3 -12  288.71   10.90
   2  -3 -12  289.52   10.93
   2   3 -12  297.12   16.77
   2  -3 -12  273.97   16.20
   2   3 -12  290.34   10.96
   2  -3 -12  323.13   11.30
   2  -3 -11  157.72    7.13
   2   3 -11  160.04    7.11
   2  -3 -11  166.52    6.58
   2   3 -11  150.27    6.84
   2   3 -11  173.07    7.46
   2  -3 -11  160.98    7.15
   2   3 -11  159.18    7.16
   2  -3 -11  166.54    7.28
   2   3 -11  153.67    6.87
   2  -3 -11  162.00    6.70
   2   3 -11  144.07    6.53
   2   3 -11  155.47    6.74
   2  -3 -11  148.94    6.83
   2  -3 -11  152.55    6.95
   2   3 -11  147.64    6.88
   2   3 -11  159.72    7.01
   2  -3 -11  164.24    7.04
   2   3 -11  153.02   11.15
   2  -3 -11  135.01   10.55
   2   3 -11  150.29   10.82
   2  -3 -11  150.55   10.80
   2   3 -11  166.08    7.11
   2  -3 -11  156.44    7.25
   2   3 -10  436.99   13.58
   2   3 -10  417.80   13.29
   2   3 -10  435.67   13.33
   2  -3 -10  427.35   13.57
   2  -3 -10  457.06   13.67
   2  -3 -10  407.49   18.69
   2   3 -10  474.08   19.62
   2  -3 -10  459.00   13.91
   2   3 -10  430.04   13.87
   2  -3 -10  419.76   13.58
   2   3 -10  424.66   13.62
   2   3 -10  425.17   13.58
   2   3 -10  423.31   18.60
   2  -3 -10  422.94   18.61
   2  -3 -10  434.64   13.77
   2   3 -10  412.72   13.61
   2   3 -10  431.31   13.55
   2  -3 -10  428.35   13.59
   2  -3 -10  439.55   13.20
   2   3 -10  451.73   13.97
   2  -3 -10  440.95   13.88
   2   3 -10  440.62   13.66
   2   3 -10  416.64   13.57
   2  -3 -10  425.71   13.88
   2  -3  -9  238.37    8.58
   2   3  -9  235.95    8.28
   2  -3  -9  239.73    8.35
   2  -3  -9  230.02    8.18
   2   3  -9  233.55    8.08
   2  -3  -9  226.24    7.96
   2  -3  -9  221.62   11.90
   2   3  -9  222.46   11.92
   2  -3  -9  236.00    7.94
   2   3  -9  233.23    8.30
   2   3  -9  225.99    8.30
   2  -3  -9  239.10    8.45
   2  -3  -9  227.32    8.23
   2   3  -9  232.25    8.25
   2  -3  -9  239.77    8.47
   2   3  -9  226.26    8.23
   2  -3  -9  227.20    8.23
   2   3  -9  246.14    8.45
   2   3  -9  241.94   12.44
   2  -3  -9  233.84   12.40
   2   3  -9  226.97    8.23
   2  -3  -9  226.37    8.44
   2   3  -9  237.84    8.49
   2  -3  -9  233.69    8.46
   2   3  -9  214.86    8.30
   2   3  -8 1122.41   29.08
   2  -3  -8 1099.45   29.05
   2   3  -8 1100.74   29.11
  -2   3   8 1085.95   32.54
   2  -3  -8 1116.20   29.17
   2   3  -8 1077.96   29.06
  -2   3   8 1155.69   32.21
   2  -3  -8 1126.85   29.21
   2   3  -8 1110.27   29.08
   2   3  -8 1118.96   28.86
   2  -3  -8 1128.69   28.60
   2  -3  -8 1101.29   29.17
   2   3  -8 1109.06   29.22
   2   3  -8 1097.24   29.28
   2  -3  -8 1152.32   29.17
   2   3  -8 1143.69   29.17
   2  -3  -8 1115.87   29.05
   2   3  -8 1101.67   28.98
   2  -3  -8 1114.67   29.17
   2   3  -8 1129.14   29.18
   2  -3  -8 1090.21   29.28
   2  -3  -8 1122.02   28.95
   2  -3  -8 1115.84   29.10
   2   3  -8 1116.08   29.05
   2  -3  -8 1082.63   29.28
   2   3  -7   31.35    3.90
   2   3  -7   38.37    2.50
   2  -3  -7   37.53    4.04
   2  -3  -7   28.80    3.77
   2   3  -7   36.35    4.00
   2  -3  -7   36.98    3.96
   2  -3  -7   27.40    3.64
  -2   3   7   40.39    3.68
   2   3  -7   33.86    2.44
   2  -3  -7   34.60    2.45
   2  -3  -7   36.12    2.46
   2   3  -7   32.66    2.40
   2   3  -7   30.39    2.35
   2   3  -7   35.20    4.05
   2  -3  -7   32.36    2.39
   2  -3  -7   35.41    2.40
   2   3  -7   30.96    3.68
   2   3  -7   37.24    2.55
   2  -3  -7   36.82    2.51
  -2   3   6  282.25    7.98
   2  -3  -6  314.45   12.13
   2   3  -6  309.14   12.07
   2   3  -6  342.18   12.40
   2  -3  -6  310.54   11.99
  -2  -3   6  280.45    7.96
   2  -3  -6  334.51   12.18
   2   3  -6  352.85   12.41
  -2   3   6  335.20   11.65
  -2   3   6  332.21   11.37
  -2   3   6  326.38   11.85
   2   3  -6  297.24   11.93
   2  -3  -6  330.36   12.32
   2  -3  -5  338.29   11.81
   2   3  -5  369.42   12.14
   2  -3  -5  337.12   11.72
   2   3  -5  348.56   11.90
  -2  -3   5  315.27    8.10
   2  -3  -5  377.03   12.04
   2   3  -5  352.05   11.83
  -2   3   5  349.16   11.49
  -2   3   5  335.17   11.76
   2   3  -5  357.11   12.04
   2  -3  -5  358.29   12.00
   2  -3  -4  154.39    6.85
   2   3  -4  161.77    6.99
   2  -3  -4  163.80    7.01
   2   3  -4  175.67    7.21
   2  -3  -4  163.45    6.92
   2   3  -4  167.84    7.02
   2   3  -4  165.74    7.10
   2  -3  -4  158.85    7.00
  -2   3   4  162.28    7.03
   2   3  -3  328.64   10.80
   2  -3  -3  345.36   10.88
   2  -3  -3  337.35   10.90
   2   3  -3  339.53   10.94
   2   3  -3  337.55   10.29
   2  -3  -3  334.61   10.93
   2   3  -3  319.69   10.85
   2  -3  -3  334.05   10.94
   2   3  -3  350.35   11.06
  -2   3   3  324.17   11.17
   2   3  -2  126.32    5.10
   2  -3  -2  107.18    4.84
   2   3  -2  116.70    4.78
   2   3  -2  115.98    4.92
   2  -3  -2  118.66    4.95
   2   3  -2  108.48    4.86
   2  -3  -2  121.52    5.04
   2   3  -2  112.38    4.95
  -2   3   2  107.01    5.27
  -2   3   2  114.43    5.32
   2  -3  -2  120.12    5.01
   2   3  -1 2260.55   55.45
   2   3  -1 2307.39   55.95
   2  -3  -1 2282.50   55.87
   2  -3  -1 2249.52   55.84
   2   3  -1 2296.60   55.87
  -2   3   1 2259.28   56.54
  -2   3   1 2227.91   56.58
   2   3  -1 2290.90   55.99
   2  -3  -1 2242.74   55.98
   2   3  -1 2213.54   56.05
   2  -3  -1 2267.34   55.92
   2   3  -1 2184.03   55.86
   2   3  -1 2253.32   56.00
   2  -3  -1 2317.82   56.02
   2   3   0 9690.99  231.92
   2  -3   0 9999.00  231.88
   2   3   0 9753.44  231.78
  -2   3   0 9632.10  232.20
   2   3   0 9740.43  231.68
   2  -3   0 9521.28  231.72
   2  -3   0 9398.15  231.78
   2   3   0 9919.26  231.97
   2   3   1   15.56    2.12
   2  -3   1   17.06    1.71
  -2   3  -1   15.14    1.84
   2   3   2  879.98   23.99
  -2   3  -2  849.19   22.59
   2  -3   2  859.09   22.14
   2   3   3   32.90    3.15
   2  -3   3   33.44    1.95
   2   3   4  358.56   12.71
   2   3   4  354.57    9.69
   2  -3   4  350.58    9.98
   2   3   5  398.40   14.01
   2  -3   5  377.38   12.90
   2  -3   5  376.42   10.75
   2   3   5  374.92   10.35
  -2  -3  -5  370.14   10.85
  -2   3  -6  134.45    7.73
  -2  -3  -6  140.73    7.99
   2   3   6  138.08    7.74
   2  -3   6  141.07    7.02
  -2  -3  -6  143.39    8.25
  -2   3  -6  139.72    8.20
  -2  -3  -6  148.59    8.15
  -2   3  -6  150.67    8.19
  -2  -3  -6  133.22    5.23
   2  -3   6  138.01    5.19
   2   3   6  136.98    4.78
  -2   3  -6  143.91    5.48
  -2  -3  -6  140.81    5.40
  -2   3  -7  191.19    6.84
  -2   3  -7  193.23   10.12
  -2  -3  -7  186.00   10.03
  -2   3  -7  192.57    6.89
  -2  -3  -7  184.43    6.87
   2  -3   7  183.84    8.67
   2   3   7  212.37   10.21
  -2  -3  -7  190.44    7.00
  -2   3  -7  187.36    6.96
  -2  -3  -7  202.47   10.71
  -2  -3  -7  187.34    6.91
  -2  -3  -7  198.80   10.21
  -2   3  -7  195.78   10.13
   2   3   7  200.04    6.29
   2  -3   7  202.05    6.84
   2  -3   8   10.26    1.66
  -2   3  -8    6.79    1.58
  -2  -3  -8    9.28    1.80
  -2   3  -8    8.58    1.80
  -2  -3  -8   13.24    1.92
   2  -3   8    9.38    2.37
  -2   3  -8    7.86    1.63
  -2  -3  -8   12.97    1.93
  -2   3  -8   13.90    3.40
  -2  -3  -8    9.47    3.02
  -2  -3  -8    9.23    1.65
  -2   3  -9  206.62    8.21
  -2  -3  -9  201.56    8.12
   2  -3   9  237.76    7.85
  -2  -3  -9  208.92    7.48
  -2  -3  -9  195.42    7.88
  -2   3  -9  200.38    7.82
  -2  -3  -9  215.04    8.22
  -2   3  -9  228.44    8.32
   2   3   9  210.36   11.43
  -2  -3  -9  201.83   12.17
  -2   3  -9  203.92   12.32
  -2  -3  -9  201.81    7.94
  -2   3  -9  222.10   12.26
  -2  -3  -9  230.86   12.52
  -2   3  -9  208.70    7.96
  -2  -3  -9  203.11   11.86
  -2   3  -9  203.20   11.84
  -2   3  -9  207.68    8.01
  -2  -3  -9  217.67    8.14
  -2  -3 -10  370.20   17.84
  -2   3 -10  403.91   18.38
  -2   3 -10  363.17   18.11
  -2  -3 -10  374.26   18.34
   2  -3  10  393.49   12.09
  -2   3 -10  345.77   17.34
  -2  -3 -10  372.16   17.92
  -2  -3 -10  370.11   12.62
  -2   3 -10  368.90   12.57
  -2   3 -10  383.20   12.50
  -2  -3 -10  388.78   12.78
  -2   3 -10  388.66   12.88
  -2  -3 -10  374.46   12.75
   2   3  10  408.50   17.44
  -2   3 -10  372.47   12.90
  -2  -3 -10  382.58   12.95
  -2  -3 -10  367.59   12.59
  -2   3 -10  385.52   12.68
  -2  -3 -11   -0.76    2.16
  -2   3 -11    0.75    2.55
  -2   3 -11    0.24    1.39
  -2  -3 -11    0.25    1.40
  -2   3 -11    2.84    1.62
  -2  -3 -11    1.83    1.54
  -2  -3 -11   -0.54    1.55
  -2   3 -11    0.54    1.48
   2  -3  11    1.29    1.18
  -2   3 -11   -0.80    2.14
  -2  -3 -11    0.80    2.63
   2   3  11    1.25    2.28
  -2  -3 -11    0.76    2.37
  -2   3 -11   -0.75    2.82
  -2  -3 -11    1.25    1.47
  -2   3 -11   -0.23    1.33
  -2   3 -11    2.70    1.50
  -2  -3 -11    0.50    1.41
  -2   3 -11    0.23    1.57
  -2  -3 -12  142.29    7.24
  -2   3 -12  142.81    7.23
  -2   3 -12  146.83    7.07
  -2  -3 -12  142.60    7.08
  -2   3 -12  144.09    6.81
  -2  -3 -12  153.48   11.59
  -2   3 -12  147.51   11.40
  -2  -3 -12  150.53    7.16
  -2   3 -12  146.40    7.03
  -2  -3 -12  139.74   11.35
  -2   3 -12  140.45   11.14
  -2   3 -12  150.10    7.16
  -2  -3 -12  146.33    7.10
  -2   3 -12  119.76   11.13
  -2  -3 -12  146.78   11.64
  -2  -3 -12  147.38    7.23
  -2   3 -12  133.57    6.93
   2   3  12  139.21   10.09
  -2   3 -13  129.08   10.93
  -2  -3 -13  111.68   10.26
  -2  -3 -13  117.67   10.53
  -2   3 -13  119.63   10.39
  -2   3 -13  131.12   11.15
  -2  -3 -13  100.52   10.31
  -2   3 -13  113.56    6.07
  -2   3 -13  119.70    6.44
  -2  -3 -13  133.16    6.73
  -2   3 -13  117.08    6.36
  -2  -3 -13  123.17    6.49
  -2   3 -13  134.38    6.61
  -2   3 -14   66.14    4.76
  -2  -3 -14   64.35    4.65
  -2   3 -14   80.72    8.56
  -2  -3 -14   61.01    7.82
  -2   3 -14   71.53    4.78
  -2  -3 -14   48.51    7.27
  -2   3 -14   61.76    7.74
  -2  -3 -14   72.28    8.23
  -2   3 -14   67.30    7.91
  -2  -3 -14   64.34    4.74
  -2   3 -14   71.62    4.95
  -2   3 -15   72.93    4.70
  -2  -3 -15   69.71    4.70
  -2  -3 -15   67.65    4.56
  -2   3 -15   62.57    4.17
  -2   3 -15   75.48    4.77
  -2   3 -15   64.56    4.55
  -2  -3 -15   74.46    4.84
  -2  -3 -15   67.97    4.68
  -2   3 -15   69.41    4.65
  -2   3 -15   72.74    4.60
  -2  -3 -15   70.98    4.67
  -2   3 -15   64.93    4.34
  -2   3 -15   67.58    4.54
  -2   3 -16    3.93    1.53
  -2  -3 -16    3.73    1.66
  -2  -3 -16    4.35    1.71
  -2  -3 -16    6.26    1.75
  -2   3 -16    6.75    1.79
  -2   3 -16    4.23    1.65
  -2   3 -16    5.73    1.66
  -2  -3 -16    5.43    1.73
  -2   3 -16    3.13    1.50
  -2  -3 -16    3.58    1.50
  -2   3 -16    6.79    1.72
  -2  -3 -16    5.27    1.80
  -2   3 -16    4.37    1.55
  -2  -3 -17   20.79    2.21
  -2   3 -17   22.81    2.32
  -2  -3 -17   22.58    2.23
  -2   3 -17   19.83    2.10
  -2  -3 -17   25.01    2.41
  -2   3 -17   23.48    2.25
  -2  -3 -17   20.62    2.17
  -2   3 -17   21.99    2.27
  -2  -3 -17   25.44    2.37
  -2   3 -17   22.31    2.03
  -2   3 -17   20.91    2.21
  -2  -3 -17   20.39    2.31
  -2   3 -18   73.84    3.39
  -2  -3 -18   70.11    3.33
  -2   3 -18   74.09    3.38
  -2  -3 -18   76.92    3.47
  -2  -3 -18   79.22    3.60
  -2   3 -18   66.97    3.41
  -2   3 -18   78.87    3.53
   2  -4 -19   62.34    2.99
   2   4 -18    0.73    1.07
   2  -4 -18    0.86    1.10
   2  -4 -18    0.55    1.14
   2   4 -18   -0.14    0.97
   2   4 -18    1.20    1.07
   2  -4 -18    2.21    1.19
   2   4 -18   -0.15    1.10
   2  -4 -18   -1.40    1.17
   2   4 -18    0.57    1.00
   2  -4 -18   -0.43    1.12
   2   4 -17   35.71    2.98
   2  -4 -17   36.28    2.98
   2   4 -17   35.04    2.91
   2  -4 -17   31.32    2.87
   2  -4 -17   35.71    3.00
   2   4 -17   32.72    2.97
   2   4 -17   32.76    2.89
   2  -4 -17   33.89    3.08
   2  -4 -17   32.58    2.71
   2   4 -17   40.83    3.22
   2   4 -17   32.94    3.00
   2  -4 -17   37.02    3.12
   2  -4 -16   26.73    2.83
   2   4 -16   35.50    3.32
   2  -4 -16   23.53    2.77
   2  -4 -16   27.06    2.95
   2   4 -16   29.08    3.02
   2  -4 -16   26.70    2.75
   2  -4 -16   32.43    3.27
   2   4 -16   25.67    2.76
   2   4 -16   25.75    2.85
   2   4 -16   25.47    2.96
   2  -4 -16   21.27    2.88
   2   4 -16   28.73    2.96
   2  -4 -16   29.62    3.09
   2  -4 -15  101.80    5.89
   2   4 -15  100.79    5.86
   2   4 -15  100.30    5.72
   2  -4 -15  106.53    9.93
   2   4 -15   78.04    8.91
   2   4 -15  102.16    5.74
   2  -4 -15  109.95    5.97
   2  -4 -15  103.41    5.65
   2   4 -15   93.85    9.40
   2  -4 -15   90.89    9.26
   2  -4 -15   93.55    5.50
   2  -4 -15   99.78    5.93
   2   4 -15   96.39    5.76
   2   4 -15   97.90    5.33
   2  -4 -15  104.22    5.80
   2   4 -15   97.01    5.58
   2   4 -14  238.81    9.54
   2  -4 -14  223.33    9.41
   2  -4 -14  222.51    9.47
   2   4 -14  228.35    9.49
   2  -4 -14  221.79   14.76
   2   4 -14  212.02   14.35
   2   4 -14  233.18    9.79
   2  -4 -14  234.77    9.58
   2   4 -14  207.60    9.13
   2  -4 -14  228.61    9.83
   2   4 -14  232.95   15.25
   2  -4 -14  209.76   14.56
   2  -4 -13  284.79   10.88
   2   4 -13  305.06   11.12
   2  -4 -13  328.53   11.78
   2   4 -13  320.75   11.97
   2   4 -13  303.52   11.78
   2  -4 -13  328.62   11.98
   2   4 -13  323.56   17.45
   2  -4 -13  310.28   17.47
   2  -4 -13  306.90   11.71
   2   4 -13  285.68   11.46
   2  -4 -13  329.80   12.18
   2   4 -13  311.71   11.54
   2   4 -13  285.71   17.06
   2  -4 -13  285.19   17.13
   2  -4 -13  320.69   11.72
   2  -4 -13  331.50   11.81
   2   4 -13  308.44   11.55
   2   4 -13  313.13   11.55
   2  -4 -13  313.53   11.62
   2   4 -13  312.13   11.59
   2  -4 -12   71.01    4.53
   2   4 -12   80.93    4.73
   2   4 -12   84.40    4.87
   2   4 -12   79.40    5.09
   2  -4 -12   91.35    5.34
   2  -4 -12   73.58    8.08
   2  -4 -12   76.37    4.50
   2   4 -12   75.15    7.75
   2   4 -12   77.27    5.09
   2  -4 -12   89.01    5.23
   2  -4 -12   72.31    4.89
   2   4 -12   91.57    5.33
   2   4 -12   85.43    4.94
   2   4 -12   81.03    5.04
   2  -4 -12   86.86    5.32
   2   4 -12   85.79    8.56
   2  -4 -12   69.21    8.17
   2  -4 -12   87.71    5.20
   2   4 -12   89.72    5.17
   2  -4 -12   82.13    5.01
   2   4 -12   88.06    5.09
   2  -4 -12   80.12    4.96
   2   4 -12   86.98    5.13
   2  -4 -11  700.78   20.66
   2  -4 -11  674.16   26.88
   2  -4 -11  687.88   19.81
   2   4 -11  695.26   26.87
   2   4 -11  691.34   20.67
   2  -4 -11  735.16   20.87
   2  -4 -11  684.79   20.19
   2   4 -11  695.24   20.27
   2   4 -11  674.85   20.05
   2   4 -11  704.74   20.81
   2  -4 -11  708.75   20.80
   2  -4 -11  691.90   19.94
   2   4 -11  689.86   20.83
   2  -4 -11  738.49   20.88
   2   4 -11  687.69   20.28
   2  -4 -11  686.49   20.89
   2   4 -11  693.66   20.49
   2  -4 -11  725.45   27.77
   2   4 -11  673.36   27.08
   2   4 -11  700.63   20.65
   2  -4 -11  706.78   20.62
   2   4 -11  721.09   20.63
   2   4 -11  695.53   20.56
   2   4 -11  721.57   20.57
   2  -4 -11  720.75   20.64
  -2   4  11  675.32   24.99
   2  -4 -10   10.53    1.81
  -2   4  10   10.94    2.86
   2   4 -10   13.86    2.08
   2  -4 -10   15.85    2.22
   2   4 -10   15.08    3.56
   2  -4 -10    6.08    2.88
   2   4 -10   12.54    2.06
   2  -4 -10   12.38    2.13
   2  -4 -10   13.43    1.98
   2   4 -10   11.18    1.94
   2  -4 -10    9.56    2.06
   2  -4 -10   11.87    2.06
   2   4 -10   10.16    1.88
   2  -4 -10   13.11    2.03
   2   4 -10    8.36    1.92
   2  -4 -10   14.27    2.05
   2   4 -10   12.19    2.06
   2   4 -10   13.66    2.06
   2   4 -10   13.90    3.54
   2  -4 -10    7.58    2.99
   2   4 -10   11.28    2.03
   2  -4 -10   11.50    2.01
   2   4 -10    9.56    2.00
   2   4 -10   13.63    2.02
   2  -4 -10   11.69    1.91
   2   4  -9  263.00   13.52
   2  -4  -9  321.85   14.49
   2   4  -9  304.08   10.03
   2  -4  -9  306.35   10.07
   2   4  -9  300.38   10.03
   2  -4  -9  285.86    9.92
   2  -4  -9  288.99    9.73
   2  -4  -9  293.03   10.00
   2   4  -9  287.61    9.80
   2   4  -9  291.68    9.78
   2   4  -9  323.21   14.67
   2  -4  -9  300.19   14.29
   2   4  -9  289.48    9.84
   2  -4  -9  300.82    9.94
   2   4  -9  301.44   10.07
   2   4  -9  296.45    9.85
   2  -4  -9  293.08    9.84
   2   4  -9  291.48    9.85
   2  -4  -9  301.85   10.25
   2   4  -9  304.88   10.14
   2  -4  -9  304.12   10.10
   2   4  -9  291.81   10.12
   2   4  -8  317.15   10.16
   2  -4  -8  324.95   10.23
   2   4  -8  321.45   10.31
   2  -4  -8  310.33   10.28
  -2   4   8  323.40   13.51
   2  -4  -8  324.45   10.29
   2   4  -8  316.03   10.21
   2   4  -8  321.22   10.29
  -2   4   8  326.51   13.05
   2  -4  -8  316.96   10.11
   2   4  -8  329.81   10.30
   2  -4  -8  332.15   10.28
   2   4  -8  325.98   10.18
   2  -4  -8  327.88   10.22
   2   4  -8  330.85   10.53
   2   4  -8  328.14   10.39
   2  -4  -8  317.46   10.29
   2  -4  -8  324.36   10.48
   2  -4  -8  334.35   10.42
   2   4  -8  327.22   10.33
   2  -4  -8  323.01   10.31
   2   4  -8  317.90   10.17
   2   4  -7   13.90    2.82
   2  -4  -7    9.03    2.44
   2   4  -7   11.03    1.62
   2  -4  -7   10.95    1.55
   2   4  -7    9.29    1.51
   2  -4  -7    9.41    1.51
   2   4  -7    7.41    1.48
   2  -4  -7    8.60    2.48
   2   4  -7    7.48    2.47
   2   4  -7   10.04    1.58
  -2   4   7    9.35    2.39
   2   4  -7   10.18    1.61
   2  -4  -7    8.51    1.47
   2   4  -7   13.32    2.77
   2  -4  -7   10.33    1.63
   2  -4  -7   13.85    2.77
   2   4  -6  197.49    9.11
   2  -4  -6  197.31    9.05
   2   4  -6  202.86    9.34
   2  -4  -6  215.41    9.46
   2  -4  -6  198.84    6.77
   2  -4  -6  202.78    9.26
   2   4  -6  201.73    9.28
  -2   4   6  208.27    9.13
   2   4  -6  210.31    9.40
   2  -4  -6  193.81    9.18
   2   4  -6  208.62    6.84
  -2   4   5  352.57   12.90
  -2   4   5  376.68    9.87
   2   4  -5  359.23   12.69
   2  -4  -5  367.80   12.82
   2   4  -5  355.12   12.85
   2  -4  -5  359.48   12.84
   2  -4  -5  372.63   13.00
   2   4  -5  357.90   12.91
   2   4  -5  359.74   12.88
   2  -4  -5  351.73   12.80
   2   4  -4  411.50   13.44
   2  -4  -4  426.18   13.52
   2  -4  -4  400.98   13.29
   2   4  -4  411.98   13.43
   2   4  -4  405.41   13.23
   2  -4  -4  417.01   13.29
  -2   4   4  409.63   13.73
   2   4  -4  406.06   13.35
   2  -4  -4  415.07   13.42
  -2   4   3  146.09    6.72
   2   4  -3  155.84    6.29
   2   4  -3  151.09    6.26
   2  -4  -3  154.58    6.25
   2  -4  -3  149.44    6.24
   2   4  -3  147.70    6.23
   2   4  -3  153.10    6.32
   2  -4  -3  158.55    6.38
   2  -4  -3  159.68    6.41
   2   4  -3  154.65    6.35
   2  -4  -2  547.50   15.52
   2   4  -2  570.35   15.59
   2  -4  -2  565.44   15.50
   2   4  -2  527.24   15.41
   2   4  -2  532.02   14.14
  -2   4   2  522.57   16.32
   2   4  -2  531.89   15.71
   2  -4  -2  557.68   15.51
   2   4  -2  514.38   15.39
   2   4  -2  539.01   15.38
   2  -4  -2  541.10   15.35
   2   4  -1 2614.80   64.23
  -2   4   1 2607.18   65.66
   2  -4  -1 2583.30   65.56
   2   4  -1 2633.68   64.45
   2  -4  -1 2661.65   64.47
   2   4  -1 2667.71   64.63
   2  -4  -1 2622.86   64.61
   2   4  -1 2645.00   64.64
   2  -4  -1 2537.68   64.46
   2  -4  -1 2683.73   64.52
   2   4  -1 2647.07   64.55
   2   4  -1 2555.18   64.48
   2  -4  -1 2684.53   64.58
   2   4  -1 2595.01   65.28
  -2   4   0 1259.18   33.03
   2  -4   0 1276.70   32.15
   2  -4   0 1205.93   32.74
   2   4   0 1240.06   32.03
   2   4   0 1259.36   32.52
   2   4   0 1273.58   32.20
   2  -4   0 1272.38   32.22
   2   4   0 1258.11   32.29
   2  -4   0 1261.60   32.22
   2   4   1  232.65    8.37
   2  -4   1  225.16    7.84
   2   4   2  141.55    6.44
   2  -4   2  148.26    4.73
   2  -4   2  137.62    5.39
   2   4   3  446.31   14.67
   2  -4   3  451.17   12.07
   2  -4   3  432.39   12.42
   2   4   4    4.99    1.92
   2  -4   4    4.99    1.13
   2   4   4    3.50    0.94
   2  -4   4    6.02    0.97
   2  -4   5 1066.70   26.65
   2   4   5 1034.26   26.05
  -2  -4  -5 1002.23   27.42
   2   4   5 1048.90   30.48
  -2   4  -6  244.66   11.50
  -2  -4  -6  249.20   11.55
  -2   4  -6  243.49    8.17
  -2  -4  -6  255.95    8.28
   2   4   6  273.21   11.58
  -2   4  -6  258.68   11.26
  -2  -4  -6  285.29   11.83
   2  -4   6  255.34    8.17
  -2  -4  -6  251.09    8.19
   2   4   6  245.07    7.55
  -2   4  -6  277.19   11.59
  -2  -4  -6  259.67   11.37
  -2  -4  -7  222.98   11.12
  -2   4  -7  214.16   10.90
  -2   4  -7  226.03    7.90
  -2  -4  -7  230.04    7.95
   2  -4   7  227.49    7.72
  -2  -4  -7  219.76    7.62
   2   4   7  227.95    7.05
  -2   4  -7  225.77   11.09
  -2  -4  -7  237.06    7.91
  -2   4  -7  230.20    7.80
  -2  -4  -7  214.59   11.05
  -2  -4  -7  224.41    7.83
  -2   4  -8  842.48   23.73
  -2  -4  -8  892.67   23.96
  -2  -4  -8  866.44   23.94
  -2  -4  -8  875.07   24.01
  -2   4  -8  859.41   23.94
  -2  -4  -8  913.74   30.08
  -2   4  -8  898.21   30.04
  -2  -4  -8  881.59   23.54
   2  -4   8  909.98   23.76
  -2   4  -8  883.57   23.83
  -2   4  -9  337.53   15.84
  -2  -4  -9  306.72   15.37
  -2   4  -9  332.10   11.35
  -2  -4  -9  326.94   11.26
  -2  -4  -9  342.60   10.69
   2  -4   9  336.53   10.78
  -2   4  -9  347.84   16.49
  -2  -4  -9  344.20   16.47
  -2   4  -9  323.02   10.95
   2   4   9  323.08   15.24
  -2  -4  -9  324.67   11.07
  -2   4  -9  325.48   15.58
  -2  -4  -9  328.88   15.76
  -2   4  -9  334.99   11.04
  -2  -4  -9  324.07   11.12
  -2   4  -9  314.22   11.05
  -2  -4  -9  327.94   11.18
  -2   4  -9  349.14   11.20
  -2  -4  -9  327.14   11.08
  -2   4 -10  112.82    9.03
  -2  -4 -10   93.09    8.45
  -2   4 -10  102.00    8.62
  -2  -4 -10   92.27    8.38
   2  -4  10  111.91    5.18
  -2  -4 -10  100.30    4.86
  -2   4 -10  111.57    5.49
  -2  -4 -10  103.50    5.47
  -2   4 -10  112.47    5.58
  -2  -4 -10  107.58    5.54
  -2  -4 -10  114.46    9.45
  -2   4 -10  109.83    9.17
  -2   4 -10   99.94    5.44
  -2  -4 -10  111.24    5.67
   2   4  10   94.35    8.02
  -2   4 -10  107.13    5.65
  -2  -4 -10  101.11    5.52
  -2  -4 -10  107.69    5.53
  -2   4 -10  106.84    5.46
  -2   4 -11   27.31    2.85
  -2  -4 -11   27.42    2.97
  -2   4 -11   22.63    2.79
  -2   4 -11   32.80    5.24
  -2  -4 -11   16.82    4.48
  -2   4 -11   25.34    2.84
  -2  -4 -11   23.28    2.86
  -2   4 -11   26.28    2.99
  -2  -4 -11   25.28    2.99
   2  -4  11   24.70    2.52
  -2  -4 -11   24.70    2.99
   2   4  11   30.90    4.95
  -2   4 -11   20.01    4.62
  -2  -4 -11   20.06    4.57
  -2   4 -11   24.70    2.86
  -2  -4 -11   22.91    2.78
  -2   4 -11   22.33    4.64
  -2  -4 -11   28.77    4.93
  -2   4 -11   19.83    2.59
  -2   4 -12    3.21    2.62
  -2  -4 -12    0.53    1.56
  -2   4 -12    2.33    1.58
  -2  -4 -12    5.76    3.80
  -2   4 -12    0.76    1.45
  -2  -4 -12    0.27    1.71
  -2  -4 -12    1.67    1.72
  -2   4 -12   -0.28    1.54
   2   4  12    2.73    2.32
  -2  -4 -12    3.45    1.84
  -2   4 -12    2.87    1.77
  -2   4 -12    1.31    1.56
  -2  -4 -12    1.60    1.49
  -2  -4 -12    4.89    2.77
  -2   4 -12    1.60    2.62
  -2   4 -12   -0.86    2.81
  -2  -4 -12   -1.72    2.93
  -2   4 -12    2.53    1.73
   2   4  13   78.68    7.72
  -2  -4 -13   76.89    8.77
  -2   4 -13   85.68    9.15
  -2  -4 -13   94.22    9.45
  -2   4 -13   84.62    8.87
  -2   4 -13   83.52    5.16
[truncated: 1,397,356 more chars]
